# Supplementary material for: 5-Chloro-2-methyl­sulfonyl-1,2,4-triazolo[1,5-a]quinazoline
Source: Acta Crystallogr Sect E Struct Rep Online. 2012 May 19;68(Pt 6):o1809. doi: 10.1107/S1600536812021770 (PMC3379383; doi:10.1107/S1600536812021770)
Supplement: Supplementary file 1 [file e-68-o1809-sup1.cif]

##############################################################################
#                                                                            #
# This CIF contains the data in a paper accepted for publication in          #
# Acta Crystallographica Section E. It conforms to the requirements of       #
# Notes for Authors for Acta Crystallographica Section E, and has been       #
# peer reviewed under the auspices of the IUCr Commission on Journals.       #
#                                                                            #
# Full details of the Crystallographic Information File format               #
# are given in the paper "The Crystallographic Information File (CIF):       #
# a New Standard Archive File for Crystallography" by S. R. Hall, F. H.      #
# Allen and I. D. Brown [Acta Cryst. (1991), A47, 655-685].                  #
#                                                                            #
# The current version of the core CIF dictionary is obtainable from          #
# ftp://ftp.iucr.org/pub/cif_core.dic.                                       #
#                                                                            #
# Software is freely available for graphical display of the structure(s)     #
# in this CIF. For information consult the CIF software page                 #
# http://www.iucr.org/resources/cif/software.                                #
#                                                                            #
# This file may be used for bona fide research purposes within the           #
# scientific community so long as proper attribution is given to the journal # 
# article from which it was obtained.                                        #
#                                                                            #
##############################################################################
data_global
_audit_creation_method     SHELXL-97
_journal_date_recd_electronic     2012-05-10
_journal_date_accepted     2012-05-14
_journal_name_full     'Acta Crystallographica, Section E'
_journal_year     2012
_journal_volume     68
_journal_issue      6
_journal_page_first     o1809
_journal_page_last     o1809
_journal_paper_category     QO
_journal_paper_doi     10.1107/S1600536812021770
_journal_coeditor_code     BT5916
_publ_contact_author
;
     Dr. Seik Weng Ng
     Department of Chemistry
     University of Malaya
     50603 Kuala Lumpur
     Malaysia
;
_publ_contact_author_email     seikweng@um.edu.my
_publ_contact_author_fax     '03 7967 4193'
_publ_contact_author_phone     '03 7967 6778'
_publ_section_title
;
5-Chloro-2-methylsulfonyl-1,2,4-triazolo[1,5-<i>a</i>]quinazoline
;
loop_
    _publ_author_name
    _publ_author_address
    'Al-Salahi, Rashad'
;
Department of Pharmaceutical Chemistry
College of Pharmacy
King Saud University
Riyadh 11451
Saudi Arabia
;
    'Al-Omar, Mohamed'
;
Department of Pharmaceutical Chemistry
College of Pharmacy
King Saud University
Riyadh 11451
Saudi Arabia
;
    'Marzouk, Mohamed'
;
Department of Pharmaceutical Chemistry
College of Pharmacy
King Saud University
Riyadh 11451
Saudi Arabia
;
    'Ng, Seik Weng'
;
     Department of Chemistry
     University of Malaya
     50603 Kuala Lumpur
     Malaysia
     and
     Chemistry Department
     Faculty of Science
     King Abdulaziz University
     PO Box 80203 Jeddah
     Saudi Arabia
;
data_I
_audit_creation_method     SHELXL-97
_chemical_name_systematic
;
5-Chloro-2-methylsulfonyl-1,2,4-triazolo[1,5-<i>a</i>]quinazoline
;
_chemical_name_common     ?
_chemical_formula_moiety     'C10 H7 Cl N4 O2 S'
_chemical_formula_sum     'C10 H7 Cl N4 O2 S'
_chemical_formula_iupac     'C10 H7 Cl N4 O2 S'
_chemical_formula_weight     282.71
_chemical_melting_point     ?
_symmetry_cell_setting     monoclinic
_symmetry_space_group_name_H-M     'P 21/c'
_symmetry_space_group_name_Hall     '-P 2ybc'
loop_
    _symmetry_equiv_pos_as_xyz
    'x, y, z'
    '-x, y+1/2, -z+1/2'
    '-x, -y, -z'
    'x, -y-1/2, z-1/2'
_cell_length_a     12.6386(3)
_cell_length_b     10.7464(3)
_cell_length_c     8.6317(3)
_cell_angle_alpha     90.00
_cell_angle_beta     102.459(3)
_cell_angle_gamma     90.00
_cell_volume     1144.74(6)
_cell_formula_units_Z     4
_cell_measurement_reflns_used     4932
_cell_measurement_theta_min     3.5785
_cell_measurement_theta_max     76.5241
_cell_measurement_temperature     294(2)
_exptl_crystal_description     prism
_exptl_crystal_colour     colorless
_exptl_crystal_size_max     0.30
_exptl_crystal_size_mid     0.25
_exptl_crystal_size_min     0.20
_exptl_crystal_density_diffrn     1.640
_exptl_crystal_density_meas     ?
_exptl_crystal_density_method     'not measured'
_exptl_crystal_F_000     576
_exptl_absorpt_coefficient_mu     4.687
_exptl_absorpt_correction_type     multi-scan
_exptl_absorpt_process_details     '(CrysAlis PRO; Agilent, 2012)'
_exptl_absorpt_correction_T_min     0.3337
_exptl_absorpt_correction_T_max     0.4541
_diffrn_ambient_temperature     294(2)
_diffrn_radiation_type     CuK\a
_diffrn_radiation_wavelength     1.54184
_diffrn_radiation_source     'SuperNova (Cu) X-ray Source'
_diffrn_radiation_monochromator     Mirror
_diffrn_measurement_device_type
                  'Agilent SuperNova Dual diffractometer with an Atlas detector'
_diffrn_measurement_method     '\w scan'
_diffrn_detector_area_resol_mean     10.4041
_diffrn_reflns_number     10130
_diffrn_reflns_av_R_equivalents     0.0248
_diffrn_reflns_av_sigmaI/netI     0.0183
_diffrn_reflns_theta_min     3.58
_diffrn_reflns_theta_max     76.72
_diffrn_reflns_theta_full     76.72
_diffrn_measured_fraction_theta_max     0.988
_diffrn_measured_fraction_theta_full     0.988
_diffrn_reflns_limit_h_min     -15
_diffrn_reflns_limit_h_max     12
_diffrn_reflns_limit_k_min     -13
_diffrn_reflns_limit_k_max     12
_diffrn_reflns_limit_l_min     -10
_diffrn_reflns_limit_l_max     10
_diffrn_standards_number     0
_diffrn_standards_interval_count     0
_diffrn_standards_interval_time     0
_diffrn_standards_decay_%     0
_reflns_number_total     2383
_reflns_number_gt     2168
_reflns_threshold_expression     I>2\s(I)
_refine_ls_structure_factor_coef     Fsqd
_refine_ls_matrix_type     full
_refine_ls_R_factor_all     0.0405
_refine_ls_R_factor_gt     0.0373
_refine_ls_wR_factor_gt     0.1086
_refine_ls_wR_factor_ref     0.1130
_refine_ls_goodness_of_fit_ref     1.027
_refine_ls_restrained_S_all     1.027
_refine_ls_number_reflns     2383
_refine_ls_number_parameters     165
_refine_ls_number_restraints     0
_refine_ls_hydrogen_treatment     constr
_refine_ls_weighting_scheme     calc
_refine_ls_weighting_details
         'calc w=1/[\s^2^(Fo^2^)+(0.0707P)^2^+0.3878P] where P=(Fo^2^+2Fc^2^)/3'
_atom_sites_solution_hydrogens     geom
_atom_sites_solution_primary     direct
_atom_sites_solution_secondary     difmap
_refine_ls_shift/su_max     0.001
_refine_ls_shift/su_mean     0.001
_refine_diff_density_max     0.271
_refine_diff_density_min     -0.395
_refine_ls_extinction_method     'SHELXL97 (Sheldrick, 2008)'
_refine_ls_extinction_coef     0.0033(6)
_refine_ls_extinction_expression
                                  'Fc^*^=kFc[1+0.001xFc^2^\l^3^/sin(2\q)]^-1/4^'
loop_
    _atom_type_symbol
    _atom_type_description
    _atom_type_scat_dispersion_real
    _atom_type_scat_dispersion_imag
    _atom_type_scat_source
    'C' 'C' 0.0181 0.0091
                         'International Tables Vol C Tables 4.2.6.8 and 6.1.1.4'
    'H' 'H' 0.0000 0.0000
                         'International Tables Vol C Tables 4.2.6.8 and 6.1.1.4'
    'N' 'N' 0.0311 0.0180
                         'International Tables Vol C Tables 4.2.6.8 and 6.1.1.4'
    'O' 'O' 0.0492 0.0322
                         'International Tables Vol C Tables 4.2.6.8 and 6.1.1.4'
    'S' 'S' 0.3331 0.5567
                         'International Tables Vol C Tables 4.2.6.8 and 6.1.1.4'
    'Cl' 'Cl' 0.3639 0.7018
                         'International Tables Vol C Tables 4.2.6.8 and 6.1.1.4'
_computing_data_collection     'CrysAlis PRO (Agilent, 2012)'
_computing_cell_refinement     'CrysAlis PRO (Agilent, 2012)'
_computing_data_reduction     'CrysAlis PRO (Agilent, 2012)'
_computing_structure_solution     'SHELXS97 (Sheldrick, 2008)'
_computing_structure_refinement     'SHELXL97 (Sheldrick, 2008)'
_computing_molecular_graphics     'X-SEED (Barbour, 2001)'
_computing_publication_material     'publCIF (Westrip, 2010)'
loop_
    _atom_site_type_symbol
    _atom_site_label
    _atom_site_fract_x
    _atom_site_fract_y
    _atom_site_fract_z
    _atom_site_U_iso_or_equiv
    _atom_site_adp_type
    _atom_site_calc_flag
    _atom_site_refinement_flags
    _atom_site_occupancy
    _atom_site_symmetry_multiplicity
    _atom_site_disorder_assembly
    _atom_site_disorder_group
    Cl Cl1 0.45911(4) 0.43675(5) 0.75576(7) 0.05379(19) Uani d . 1 1 . .
    S S1 0.88914(4) 0.86294(4) 0.54205(6) 0.04933(19) Uani d . 1 1 . .
    O O1 0.82482(19) 0.94586(18) 0.4366(2) 0.0828(7) Uani d . 1 1 . .
    O O2 0.9760(2) 0.8096(2) 0.4887(4) 0.1080(10) Uani d . 1 1 . .
    N N1 0.58990(12) 0.60611(16) 0.6966(2) 0.0445(4) Uani d . 1 1 . .
    N N2 0.74566(12) 0.56267(13) 0.59166(18) 0.0365(3) Uani d . 1 1 . .
    N N3 0.82959(12) 0.62371(15) 0.55072(19) 0.0404(3) Uani d . 1 1 . .
    N N4 0.71600(13) 0.75914(15) 0.6396(2) 0.0449(4) Uani d . 1 1 . .
    C C1 0.57202(14) 0.48755(18) 0.6911(2) 0.0412(4) Uani d . 1 1 . .
    C C2 0.63661(14) 0.39385(17) 0.6353(2) 0.0388(4) Uani d . 1 1 . .
    C C3 0.61415(16) 0.26559(18) 0.6285(3) 0.0467(4) Uani d . 1 1 . .
    H H3A 0.5539 0.2353 0.6620 0.056 Uiso calc R 1 1 . .
    C C4 0.68132(17) 0.18528(19) 0.5721(3) 0.0518(5) Uani d . 1 1 . .
    H H4 0.6663 0.1005 0.5680 0.062 Uiso calc R 1 1 . .
    C C5 0.77164(17) 0.22883(19) 0.5209(3) 0.0498(5) Uani d . 1 1 . .
    H H5 0.8158 0.1727 0.4826 0.060 Uiso calc R 1 1 . .
    C C6 0.79670(16) 0.35396(17) 0.5261(2) 0.0431(4) Uani d . 1 1 . .
    H H6 0.8573 0.3829 0.4924 0.052 Uiso calc R 1 1 . .
    C C7 0.72873(14) 0.43547(16) 0.5832(2) 0.0368(4) Uani d . 1 1 . .
    C C8 0.67944(14) 0.64414(16) 0.6455(2) 0.0394(4) Uani d . 1 1 . .
    C C9 0.80569(15) 0.74008(17) 0.5817(2) 0.0408(4) Uani d . 1 1 . .
    C C10 0.9299(2) 0.9347(3) 0.7255(3) 0.0708(8) Uani d . 1 1 . .
    H H10A 0.9786 1.0017 0.7171 0.106 Uiso calc R 1 1 . .
    H H10B 0.9662 0.8752 0.8018 0.106 Uiso calc R 1 1 . .
    H H10C 0.8676 0.9668 0.7591 0.106 Uiso calc R 1 1 . .
loop_
    _atom_site_aniso_label
    _atom_site_aniso_U_11
    _atom_site_aniso_U_22
    _atom_site_aniso_U_33
    _atom_site_aniso_U_12
    _atom_site_aniso_U_13
    _atom_site_aniso_U_23
    Cl1 0.0401(3) 0.0539(3) 0.0736(4) -0.00281(18) 0.0258(2) 0.0039(2)
    S1 0.0629(3) 0.0383(3) 0.0549(3) -0.0106(2) 0.0306(2) -0.00469(19)
    O1 0.1214(18) 0.0528(10) 0.0643(11) -0.0205(10) -0.0021(11) 0.0108(8)
    O2 0.1003(16) 0.0681(13) 0.189(3) -0.0195(11) 0.1040(18) -0.0260(15)
    N1 0.0364(7) 0.0418(8) 0.0590(10) 0.0016(6) 0.0187(7) -0.0013(7)
    N2 0.0350(7) 0.0340(7) 0.0427(8) -0.0004(5) 0.0135(6) -0.0003(6)
    N3 0.0413(8) 0.0373(8) 0.0470(8) -0.0019(6) 0.0194(6) -0.0006(6)
    N4 0.0438(8) 0.0358(8) 0.0602(10) 0.0010(6) 0.0224(7) -0.0011(7)
    C1 0.0319(8) 0.0437(10) 0.0497(10) 0.0000(7) 0.0126(7) 0.0031(8)
    C2 0.0352(8) 0.0378(9) 0.0435(9) -0.0012(7) 0.0088(7) 0.0013(7)
    C3 0.0438(9) 0.0404(10) 0.0566(11) -0.0060(8) 0.0124(8) 0.0012(8)
    C4 0.0567(12) 0.0351(10) 0.0645(13) -0.0044(8) 0.0154(10) -0.0030(8)
    C5 0.0534(11) 0.0378(10) 0.0606(12) 0.0038(8) 0.0177(9) -0.0055(8)
    C6 0.0418(9) 0.0392(9) 0.0512(10) 0.0004(7) 0.0165(8) -0.0006(7)
    C7 0.0361(8) 0.0349(9) 0.0396(9) 0.0000(6) 0.0082(7) 0.0005(7)
    C8 0.0358(8) 0.0372(9) 0.0475(10) 0.0026(7) 0.0140(7) -0.0007(7)
    C9 0.0422(9) 0.0357(9) 0.0480(10) -0.0018(7) 0.0176(8) -0.0005(7)
    C10 0.0859(18) 0.0761(17) 0.0471(12) -0.0406(14) 0.0070(11) 0.0010(11)
loop_
    _geom_bond_atom_site_label_1
    _geom_bond_atom_site_label_2
    _geom_bond_site_symmetry_2
    _geom_bond_distance
    _geom_bond_publ_flag
    Cl1 C1 . 1.7288(19) ?
    S1 O1 . 1.402(2) ?
    S1 O2 . 1.402(2) ?
    S1 C10 . 1.737(2) ?
    S1 C9 . 1.7689(19) ?
    N1 C1 . 1.293(3) ?
    N1 C8 . 1.363(2) ?
    N2 N3 . 1.357(2) ?
    N2 C8 . 1.360(2) ?
    N2 C7 . 1.383(2) ?
    N3 C9 . 1.327(2) ?
    N4 C8 . 1.324(2) ?
    N4 C9 . 1.349(2) ?
    C1 C2 . 1.443(3) ?
    C2 C3 . 1.406(3) ?
    C2 C7 . 1.408(2) ?
    C3 C4 . 1.371(3) ?
    C3 H3A . 0.9300 ?
    C4 C5 . 1.391(3) ?
    C4 H4 . 0.9300 ?
    C5 C6 . 1.380(3) ?
    C5 H5 . 0.9300 ?
    C6 C7 . 1.389(3) ?
    C6 H6 . 0.9300 ?
    C10 H10A . 0.9600 ?
    C10 H10B . 0.9600 ?
    C10 H10C . 0.9600 ?
loop_
    _geom_angle_atom_site_label_1
    _geom_angle_atom_site_label_2
    _geom_angle_atom_site_label_3
    _geom_angle_site_symmetry_1
    _geom_angle_site_symmetry_3
    _geom_angle
    _geom_angle_publ_flag
    O1 S1 O2 . . 115.62(17) ?
    O1 S1 C10 . . 109.07(14) ?
    O2 S1 C10 . . 112.43(17) ?
    O1 S1 C9 . . 108.29(11) ?
    O2 S1 C9 . . 107.48(11) ?
    C10 S1 C9 . . 103.11(10) ?
    C1 N1 C8 . . 115.74(16) ?
    N3 N2 C8 . . 110.54(14) ?
    N3 N2 C7 . . 125.77(15) ?
    C8 N2 C7 . . 123.68(15) ?
    C9 N3 N2 . . 100.26(14) ?
    C8 N4 C9 . . 101.57(15) ?
    N1 C1 C2 . . 126.35(17) ?
    N1 C1 Cl1 . . 116.69(14) ?
    C2 C1 Cl1 . . 116.95(14) ?
    C3 C2 C7 . . 118.11(17) ?
    C3 C2 C1 . . 125.06(17) ?
    C7 C2 C1 . . 116.83(16) ?
    C4 C3 C2 . . 119.81(18) ?
    C4 C3 H3A . . 120.1 ?
    C2 C3 H3A . . 120.1 ?
    C3 C4 C5 . . 120.94(19) ?
    C3 C4 H4 . . 119.5 ?
    C5 C4 H4 . . 119.5 ?
    C6 C5 C4 . . 121.05(19) ?
    C6 C5 H5 . . 119.5 ?
    C4 C5 H5 . . 119.5 ?
    C5 C6 C7 . . 118.07(18) ?
    C5 C6 H6 . . 121.0 ?
    C7 C6 H6 . . 121.0 ?
    N2 C7 C6 . . 122.78(17) ?
    N2 C7 C2 . . 115.21(16) ?
    C6 C7 C2 . . 122.01(17) ?
    N4 C8 N2 . . 109.99(16) ?
    N4 C8 N1 . . 127.82(17) ?
    N2 C8 N1 . . 122.18(16) ?
    N3 C9 N4 . . 117.62(16) ?
    N3 C9 S1 . . 119.54(14) ?
    N4 C9 S1 . . 122.82(14) ?
    S1 C10 H10A . . 109.5 ?
    S1 C10 H10B . . 109.5 ?
    H10A C10 H10B . . 109.5 ?
    S1 C10 H10C . . 109.5 ?
    H10A C10 H10C . . 109.5 ?
    H10B C10 H10C . . 109.5 ?
loop_
    _geom_torsion_atom_site_label_1
    _geom_torsion_atom_site_label_2
    _geom_torsion_atom_site_label_3
    _geom_torsion_atom_site_label_4
    _geom_torsion_site_symmetry_1
    _geom_torsion_site_symmetry_2
    _geom_torsion_site_symmetry_3
    _geom_torsion_site_symmetry_4
    _geom_torsion
    _geom_torsion_publ_flag
    C8 N2 N3 C9 . . . . -0.9(2) ?
    C7 N2 N3 C9 . . . . 179.96(17) ?
    C8 N1 C1 C2 . . . . -0.6(3) ?
    C8 N1 C1 Cl1 . . . . 179.85(14) ?
    N1 C1 C2 C3 . . . . -179.0(2) ?
    Cl1 C1 C2 C3 . . . . 0.5(3) ?
    N1 C1 C2 C7 . . . . 0.7(3) ?
    Cl1 C1 C2 C7 . . . . -179.81(13) ?
    C7 C2 C3 C4 . . . . 0.0(3) ?
    C1 C2 C3 C4 . . . . 179.63(19) ?
    C2 C3 C4 C5 . . . . -0.2(3) ?
    C3 C4 C5 C6 . . . . 0.4(3) ?
    C4 C5 C6 C7 . . . . -0.3(3) ?
    N3 N2 C7 C6 . . . . -1.7(3) ?
    C8 N2 C7 C6 . . . . 179.27(18) ?
    N3 N2 C7 C2 . . . . 178.86(16) ?
    C8 N2 C7 C2 . . . . -0.1(3) ?
    C5 C6 C7 N2 . . . . -179.21(19) ?
    C5 C6 C7 C2 . . . . 0.2(3) ?
    C3 C2 C7 N2 . . . . 179.43(17) ?
    C1 C2 C7 N2 . . . . -0.2(2) ?
    C3 C2 C7 C6 . . . . 0.0(3) ?
    C1 C2 C7 C6 . . . . -179.65(17) ?
    C9 N4 C8 N2 . . . . -0.5(2) ?
    C9 N4 C8 N1 . . . . 179.41(19) ?
    N3 N2 C8 N4 . . . . 0.9(2) ?
    C7 N2 C8 N4 . . . . -179.93(17) ?
    N3 N2 C8 N1 . . . . -178.95(16) ?
    C7 N2 C8 N1 . . . . 0.2(3) ?
    C1 N1 C8 N4 . . . . -179.7(2) ?
    C1 N1 C8 N2 . . . . 0.2(3) ?
    N2 N3 C9 N4 . . . . 0.7(2) ?
    N2 N3 C9 S1 . . . . -177.85(13) ?
    C8 N4 C9 N3 . . . . -0.2(2) ?
    C8 N4 C9 S1 . . . . 178.32(15) ?
    O1 S1 C9 N3 . . . . 122.07(19) ?
    O2 S1 C9 N3 . . . . -3.5(2) ?
    C10 S1 C9 N3 . . . . -122.44(19) ?
    O1 S1 C9 N4 . . . . -56.4(2) ?
    O2 S1 C9 N4 . . . . 178.1(2) ?
    C10 S1 C9 N4 . . . . 59.1(2) ?
