# Supplementary material for: 5-Chloro-2-methyl­sulfonyl-1,2,4-triazolo[1,5-a]quinazoline
Source: Acta Crystallogr Sect E Struct Rep Online. 2012 May 19;68(Pt 6):o1809. doi: 10.1107/S1600536812021770 (PMC3379383; doi:10.1107/S1600536812021770)
Supplement: Supplementary file 2 [file e-68-o1809-Isup2.hkl]

# 
# h,k,l, Fc-squared, Fo-squared, sigma(Fo-squared) and status flag 
# 
data_I
_shelx_title '  P21/c' 
_shelx_refln_list_code          4 
_shelx_F_calc_maximum      167.56 
_exptl_crystal_F_000       576.00 
_reflns_d_resolution_high  0.7921 
 
loop_ 
 _symmetry_equiv_pos_as_xyz 
 'x, y, z' 
 '-x, y+1/2, -z+1/2' 
 '-x, -y, -z' 
 'x, -y-1/2, z-1/2' 
 
_cell_length_a    12.6386 
_cell_length_b    10.7464 
_cell_length_c     8.6317 
_cell_angle_alpha  90.000 
_cell_angle_beta  102.459 
_cell_angle_gamma  90.000 
 
_shelx_F_squared_multiplier     1.000 
 
loop_ 
 _refln_index_h 
 _refln_index_k 
 _refln_index_l 
 _refln_F_squared_calc 
 _refln_F_squared_meas 
 _refln_F_squared_sigma 
 _refln_observed_status 
   1   0   0      313.21      468.61      4.78 o 
   2   0   0     2189.54     2356.76     21.75 o 
   3   0   0     1828.17     1817.53     18.70 o 
   4   0   0        2.56        2.44      0.42 o 
   5   0   0       75.63       66.78      1.86 o 
   6   0   0      226.34      245.32      5.23 o 
   7   0   0      596.87      566.20     13.11 o 
   8   0   0      220.67      225.27      7.09 o 
   9   0   0      360.08      345.09     14.77 o 
  10   0   0        1.74        4.60      1.02 o 
  11   0   0      523.64      570.88     10.97 o 
  12   0   0      181.47      191.04      6.10 o 
  13   0   0        1.29        4.23      1.20 o 
  14   0   0      243.98      258.68      7.37 o 
  15   0   0       36.30       39.74      3.05 o 
   1   1   0     2677.88     2696.52     24.68 o 
   2   1   0     6227.01     6357.10     89.07 o 
   3   1   0     2511.40     2395.12     15.77 o 
   4   1   0       33.10       33.43      1.05 o 
   5   1   0      467.60      486.03      4.55 o 
   6   1   0     2186.63     2438.43     25.01 o 
   7   1   0      282.05      294.29      4.76 o 
   8   1   0       71.93       83.39      3.25 o 
   9   1   0       10.89       16.72      2.40 o 
  10   1   0        2.43        2.08      0.65 o 
  11   1   0       55.87       55.40      2.24 o 
  12   1   0      129.54      138.28      3.70 o 
  13   1   0       77.17       75.78      2.63 o 
  14   1   0       15.30       16.42      1.22 o 
  15   1   0       19.27       22.89      2.45 o 
   0   2   0       30.84       22.45      0.69 o 
   1   2   0     2466.77     2393.42     17.93 o 
   2   2   0     3380.38     3602.44     18.09 o 
   3   2   0     2998.71     2822.97     13.23 o 
   4   2   0       14.16        9.41      0.63 o 
   5   2   0      140.61      165.67      2.91 o 
   6   2   0      430.60      482.59      6.95 o 
   7   2   0      276.72      281.71      5.46 o 
   8   2   0       72.86       65.31      4.49 o 
   9   2   0       20.46       10.86      2.11 o 
  10   2   0      911.18      929.60      8.36 o 
  11   2   0      196.37      205.28      3.65 o 
  12   2   0       10.28       11.60      1.05 o 
  13   2   0        4.45        3.06      0.64 o 
  14   2   0        6.56        9.61      1.08 o 
  15   2   0       12.84       11.05      1.14 o 
   1   3   0     3615.52     3348.03     15.53 o 
   2   3   0      271.04      287.17      4.38 o 
   3   3   0     6037.89     6289.46     48.11 o 
   4   3   0     3060.48     2994.38     13.48 o 
   5   3   0      637.38      671.07      7.94 o 
   6   3   0      845.08      819.37     11.24 o 
   7   3   0       20.00       12.37      1.53 o 
   8   3   0      529.03      606.60     14.13 o 
   9   3   0      179.34      162.88      3.22 o 
  10   3   0       10.03        8.62      0.97 o 
  11   3   0        4.41        2.43      0.75 o 
  12   3   0      216.23      209.24      4.43 o 
  13   3   0      184.12      173.75      3.58 o 
  14   3   0       39.80       35.93      2.22 o 
  15   3   0      157.12      147.08      4.44 o 
   0   4   0     1674.04     1841.55     61.89 o 
   1   4   0     1094.79     1160.99     16.49 o 
   2   4   0      114.84      123.30      3.15 o 
   3   4   0      210.67      181.13      3.61 o 
   4   4   0     3125.60     3291.40     16.95 o 
   5   4   0      654.66      706.78     10.05 o 
   6   4   0      131.16      137.25      4.81 o 
   7   4   0       12.96       18.26      1.99 o 
   8   4   0       75.73       74.38      5.24 o 
   9   4   0      153.58      170.80      3.54 o 
  10   4   0       18.58       20.68      1.42 o 
  11   4   0        5.96        4.78      0.76 o 
  12   4   0        4.38        1.72      0.69 o 
  13   4   0       24.79       27.64      1.45 o 
  14   4   0       79.51       81.51      2.95 o 
   1   5   0      159.96      150.92      3.98 o 
   2   5   0      170.18      124.80      3.01 o 
   3   5   0      892.21      973.12     10.19 o 
   4   5   0     1560.85     1619.38     13.42 o 
   5   5   0     1154.28     1161.52     18.17 o 
   6   5   0       12.27       11.41      1.57 o 
   7   5   0     1760.82     1707.13     19.63 o 
   8   5   0      120.05      118.87      2.86 o 
   9   5   0       39.38       42.96      1.83 o 
  10   5   0      454.00      482.68      5.99 o 
  11   5   0        3.79        4.99      0.78 o 
  12   5   0        0.40        0.17      0.46 o 
  13   5   0       79.93       71.50      2.25 o 
  14   5   0        0.17       -0.35      0.58 o 
   0   6   0     2071.40     2453.11     30.98 o 
   1   6   0     1379.36     1374.22     21.92 o 
   2   6   0      173.91      238.39      5.82 o 
   3   6   0      196.44      187.88      4.57 o 
   4   6   0      487.85      465.46      7.48 o 
   5   6   0      105.62       92.27      5.03 o 
   6   6   0      112.43      134.32      6.66 o 
   7   6   0        4.18        1.43      0.61 o 
   8   6   0       33.11       39.65      2.20 o 
   9   6   0      299.48      288.69      4.55 o 
  10   6   0      211.92      209.25      3.85 o 
  11   6   0      230.72      231.14      3.82 o 
  12   6   0       91.37       97.95      2.36 o 
  13   6   0       46.16       43.53      2.03 o 
   1   7   0      126.53      153.33      6.13 o 
   2   7   0       20.34       31.41      2.88 o 
   3   7   0       65.84       54.76      3.07 o 
   4   7   0        0.25        0.89      0.69 o 
   5   7   0       70.51       63.72      1.98 o 
   6   7   0      201.21      205.72      3.77 o 
   7   7   0        0.60        3.64      0.83 o 
   8   7   0      230.09      231.49      5.14 o 
   9   7   0      333.62      340.73      5.75 o 
  10   7   0       46.09       51.82      2.48 o 
  11   7   0        1.12        1.61      0.66 o 
  12   7   0        2.23        1.05      0.55 o 
  13   7   0        5.19        2.83      0.76 o 
   0   8   0       42.03       41.89      5.10 o 
   1   8   0      240.10      262.38      8.74 o 
   2   8   0      291.62      270.02      5.38 o 
   3   8   0       30.16       27.05      1.59 o 
   4   8   0     1568.73     1618.17     17.00 o 
   5   8   0       64.57       62.42      2.14 o 
   6   8   0        6.17        8.43      1.03 o 
   7   8   0        4.28        6.23      1.08 o 
   8   8   0       44.07       45.89      2.71 o 
   9   8   0        1.32        1.09      0.73 o 
  10   8   0      436.19      449.26      6.53 o 
  11   8   0       67.76       64.80      2.43 o 
  12   8   0        0.26        0.03      0.54 o 
   1   9   0      435.98      469.54      8.58 o 
   2   9   0      316.99      303.48      4.93 o 
   3   9   0        3.00        6.01      1.45 o 
   4   9   0      413.79      445.58      6.87 o 
   5   9   0      463.04      462.56      7.94 o 
   6   9   0      282.02      279.65      6.03 o 
   7   9   0       54.07       53.52      2.61 o 
   8   9   0        8.39       10.10      1.14 o 
   9   9   0       71.94       79.89      2.63 o 
  10   9   0        7.06        4.46      0.78 o 
  11   9   0       25.73       22.98      1.47 o 
   0  10   0     1021.26     1018.75     16.91 o 
   1  10   0       45.50       39.99      2.49 o 
   2  10   0      152.60      126.65      4.20 o 
   3  10   0      327.22      346.04      6.88 o 
   4  10   0       26.07       24.10      1.88 o 
   5  10   0      207.90      209.91      5.97 o 
   6  10   0       30.86       36.19      2.14 o 
   7  10   0        4.72        8.18      1.11 o 
   8  10   0        5.31        6.19      0.95 o 
   9  10   0       29.10       25.94      1.23 o 
  10  10   0       15.22       16.41      1.71 o 
   1  11   0       66.09       66.55      2.99 o 
   2  11   0       38.47       34.02      1.94 o 
   3  11   0       26.52       20.18      1.67 o 
   4  11   0        0.29       -0.46      0.91 o 
   5  11   0       96.26      109.88      3.77 o 
   6  11   0       81.37       83.21      2.73 o 
   7  11   0       59.65       52.84      2.36 o 
   8  11   0      112.56      121.26      7.16 o 
   0  12   0       18.34       23.80      2.36 o 
   1  12   0       71.13       81.86      2.30 o 
   2  12   0        0.90        1.20      0.68 o 
   3  12   0       48.87       51.08      2.69 o 
   4  12   0       79.13       80.96      2.58 o 
   5  12   0        4.68        3.58      0.70 o 
   6  12   0        6.04        4.10      0.90 o 
   7  12   0        2.17        0.54      0.98 o 
   1  13   0       89.98       87.58      2.95 o 
   2  13   0       15.72       10.76      0.79 o 
   3  13   0      178.23      193.28      5.06 o 
   4  13   0        1.18       -0.15      0.66 o 
 -15   1   1       24.59       23.09      1.25 o 
 -14   1   1      129.01      130.35      2.92 o 
 -13   1   1       42.29       39.98      1.89 o 
 -12   1   1       11.10       10.71      1.11 o 
 -11   1   1      329.86      318.27      4.99 o 
 -10   1   1      589.85      644.08      6.01 o 
  -9   1   1        0.75        0.38      1.10 o 
  -8   1   1     1912.69     1893.15     22.41 o 
  -7   1   1     1251.94     1372.92     17.34 o 
  -6   1   1     2464.63     2574.20     21.02 o 
  -5   1   1     3734.32     3944.34     16.69 o 
  -4   1   1     1172.49     1160.37      7.87 o 
  -3   1   1     3766.33     3437.15     12.83 o 
  -2   1   1      147.29      149.05      3.50 o 
  -1   1   1     9914.54    10228.37    218.25 o 
   0   1   1      141.97      208.79      2.42 o 
   1   1   1      354.96      296.49      2.81 o 
   2   1   1     5891.34     6205.70     39.52 o 
   3   1   1      467.86      436.41      7.07 o 
   4   1   1      675.15      606.11      5.52 o 
   5   1   1       68.97       53.86      1.83 o 
   6   1   1      531.23      515.99      6.05 o 
   7   1   1      661.58      711.01      9.91 o 
   8   1   1      981.78     1050.23     28.59 o 
   9   1   1      969.29      991.98     11.71 o 
  10   1   1        1.26        1.74      0.64 o 
  11   1   1       53.40       54.30      2.40 o 
  12   1   1      119.71      135.38      3.90 o 
  13   1   1        5.88        9.43      1.27 o 
  14   1   1        8.79        9.61      1.70 o 
  15   1   1       55.98       49.08      2.05 o 
 -15   2   1       14.57        9.81      0.83 o 
 -14   2   1       31.67       37.39      1.74 o 
 -13   2   1       10.04        8.34      0.85 o 
 -12   2   1       31.99       30.83      1.46 o 
 -11   2   1     2305.24     2362.75     20.89 o 
 -10   2   1      102.44      110.61      2.56 o 
  -9   2   1      433.95      408.37     10.96 o 
  -8   2   1       89.82       89.06      4.81 o 
  -7   2   1     1320.99     1539.42     16.92 o 
  -6   2   1      242.08      181.16      4.12 o 
  -5   2   1      632.56      597.19      5.60 o 
  -4   2   1      464.23      504.05      5.35 o 
  -3   2   1      768.57      738.92     10.09 o 
  -2   2   1    14660.38    14244.92    211.08 o 
  -1   2   1      284.15      279.64      3.57 o 
   0   2   1     1133.13     1199.20     10.90 o 
   1   2   1     1040.12      868.35      7.95 o 
   2   2   1       46.07       24.22      1.06 o 
   3   2   1     4761.68     4496.84     49.79 o 
   4   2   1        0.76        1.43      0.40 o 
   5   2   1      356.65      389.73      5.32 o 
   6   2   1        1.69        2.05      0.60 o 
   7   2   1      222.80      217.10      8.15 o 
   8   2   1      278.91      322.67     10.67 o 
   9   2   1       20.63       16.86      1.09 o 
  10   2   1      205.60      202.82      3.74 o 
  11   2   1        3.63        3.06      0.69 o 
  12   2   1      988.43     1026.43     14.71 o 
  13   2   1      177.62      182.58      5.29 o 
  14   2   1       12.33       13.74      1.23 o 
  15   2   1        0.31        0.46      1.10 o 
 -15   3   1       42.06       29.78      1.70 o 
 -14   3   1        1.86        0.25      0.54 o 
 -13   3   1       30.79       29.69      1.58 o 
 -12   3   1       64.80       61.52      2.31 o 
 -11   3   1        3.06        3.99      0.94 o 
 -10   3   1       18.40       21.35      1.28 o 
  -9   3   1      616.84      627.80      7.03 o 
  -8   3   1      231.30      233.21     11.95 o 
  -7   3   1     1178.37     1278.36     14.98 o 
  -6   3   1      505.84      533.00      7.18 o 
  -5   3   1     1901.42     1991.65     30.24 o 
  -4   3   1       23.62       25.02      1.12 o 
  -3   3   1     1941.02     1960.22     15.64 o 
  -2   3   1      229.65      190.06      3.70 o 
  -1   3   1     1319.77     1261.15      8.07 o 
   0   3   1     1312.37     1156.19     12.74 o 
   1   3   1      761.75      667.85      6.82 o 
   2   3   1     1699.84     1591.47     11.22 o 
   3   3   1      137.98      141.98      3.32 o 
   4   3   1       70.83       99.43      3.01 o 
   5   3   1     1417.93     1430.46     11.81 o 
   6   3   1      883.59      952.29     53.33 o 
   7   3   1        4.23        4.70      1.51 o 
   8   3   1      719.69      756.74     15.67 o 
   9   3   1      147.32      143.24      2.73 o 
  10   3   1       88.51       80.42      2.22 o 
  11   3   1       21.38       25.17      1.51 o 
  12   3   1       24.61       20.75      1.40 o 
  13   3   1       31.63       27.88      1.65 o 
  14   3   1       22.87       25.81      1.97 o 
 -14   4   1       32.03       34.81      1.64 o 
 -13   4   1       70.25       76.50      2.23 o 
 -12   4   1      385.61      378.77      5.05 o 
 -11   4   1       91.32      100.27      2.77 o 
 -10   4   1      508.06      504.75      6.15 o 
  -9   4   1       90.74       77.78      2.24 o 
  -8   4   1      525.52      547.03     14.11 o 
  -7   4   1      279.29      275.58      7.47 o 
  -6   4   1        0.15        3.06      0.69 o 
  -5   4   1     1877.40     2020.91     18.61 o 
  -4   4   1       60.07       71.02      2.91 o 
  -3   4   1      897.96      906.31      8.03 o 
  -2   4   1      929.87      874.58      9.74 o 
  -1   4   1      325.48      297.85      4.50 o 
   0   4   1     2393.18     2303.31     13.63 o 
   1   4   1     2948.93     2876.20     20.11 o 
   2   4   1     2701.28     2569.23     19.09 o 
   3   4   1       64.72       55.70      2.12 o 
   4   4   1      598.44      545.63      9.40 o 
   5   4   1       12.66       16.10      1.73 o 
   6   4   1      103.58      126.49      6.14 o 
   7   4   1      302.55      315.56     10.21 o 
   8   4   1      307.26      295.07      4.83 o 
   9   4   1      340.79      365.45      5.17 o 
  10   4   1      135.78      130.77      3.09 o 
  11   4   1      256.76      258.17      4.16 o 
  12   4   1       79.89       80.06      2.54 o 
  13   4   1      147.06      147.08      3.39 o 
  14   4   1       19.83       19.79      1.58 o 
 -14   5   1        3.89        3.97      0.65 o 
 -13   5   1        0.28        1.35      0.54 o 
 -12   5   1       34.56       41.07      1.51 o 
 -11   5   1       21.14       23.04      1.30 o 
 -10   5   1       31.49       35.34      1.69 o 
  -9   5   1        5.41        6.53      0.89 o 
  -8   5   1      203.37      214.63      3.41 o 
  -7   5   1      152.49      154.49      7.67 o 
  -6   5   1        0.86        4.81      1.23 o 
  -5   5   1     1130.66     1047.66     10.73 o 
  -4   5   1      158.56      143.07      3.60 o 
  -3   5   1     1762.26     1743.48     15.48 o 
  -2   5   1       34.73       40.59      1.92 o 
  -1   5   1      198.85      272.99      6.49 o 
   0   5   1     1449.18     1609.38     12.91 o 
   1   5   1      234.63      259.21      5.45 o 
   2   5   1      647.96      804.85     31.94 o 
   3   5   1       20.32       16.41      1.52 o 
   4   5   1     1057.35     1044.56     15.57 o 
   5   5   1       26.76       28.73      5.28 o 
   6   5   1      354.32      371.21     11.13 o 
   7   5   1      132.60      110.72      3.23 o 
   8   5   1       43.35       43.20      1.79 o 
   9   5   1       73.84       79.19      2.60 o 
  10   5   1       19.86       21.04      1.30 o 
  11   5   1        0.19        0.92      0.61 o 
  12   5   1       21.66       19.03      1.20 o 
  13   5   1       28.74       26.85      1.23 o 
  14   5   1        1.28        2.44      0.81 o 
 -14   6   1        0.87       -0.23      0.62 o 
 -13   6   1      124.70      142.48      3.41 o 
 -12   6   1       38.73       38.76      1.58 o 
 -11   6   1       20.42       18.92      1.13 o 
 -10   6   1      309.53      326.32      4.33 o 
  -9   6   1        8.06        6.84      0.91 o 
  -8   6   1      127.77      148.84      3.14 o 
  -7   6   1     1595.89     1639.04     12.93 o 
  -6   6   1       20.46       24.92      1.91 o 
  -5   6   1        0.84        0.94      0.58 o 
  -4   6   1       25.33       39.05      2.43 o 
  -3   6   1      131.79      133.45      4.34 o 
  -2   6   1       27.04       26.85      2.39 o 
  -1   6   1     1920.53     2011.11     19.81 o 
   0   6   1      665.36      726.81     12.06 o 
   1   6   1      440.86      428.36      7.69 o 
   2   6   1     1555.34     1615.59     19.11 o 
   3   6   1        0.56        2.50      1.14 o 
   4   6   1      271.45      287.00      7.08 o 
   5   6   1        5.38        3.33      1.40 o 
   6   6   1      225.59      199.58      4.04 o 
   7   6   1      130.19      137.79      3.44 o 
   8   6   1     1282.22     1344.90     15.29 o 
   9   6   1       25.38       23.15      1.63 o 
  10   6   1       61.89       64.43      2.26 o 
  11   6   1      115.33      116.32      3.02 o 
  12   6   1        2.94        2.38      0.64 o 
  13   6   1       13.13        9.82      1.07 o 
 -13   7   1      126.16      123.52     11.11 o 
 -12   7   1       53.91       52.13      2.25 o 
 -11   7   1       23.87       17.92      1.76 o 
 -10   7   1        3.97        3.75      0.70 o 
  -9   7   1       26.88       31.99      2.14 o 
  -8   7   1       83.17       70.67      2.72 o 
  -7   7   1     1149.39     1082.07     15.88 o 
  -6   7   1     1855.35     1934.17     23.50 o 
  -5   7   1       62.94       75.73      2.62 o 
  -4   7   1      936.07      871.96     12.23 o 
  -3   7   1      258.98      287.85      6.93 o 
  -2   7   1      191.30      163.16      6.31 o 
  -1   7   1      141.62      153.29      7.60 o 
   0   7   1        8.85        7.92      1.49 o 
   1   7   1       31.62       32.75      2.94 o 
   2   7   1      650.59      636.84      8.82 o 
   3   7   1      313.58      304.36      6.68 o 
   4   7   1        5.16        4.20      1.19 o 
   5   7   1     1839.86     1773.77     20.47 o 
   6   7   1       71.01       74.92      2.40 o 
   7   7   1      468.20      479.89      6.83 o 
   8   7   1     1035.05     1065.96     10.07 o 
   9   7   1        1.98        0.69      0.73 o 
  10   7   1       16.45       17.53      1.51 o 
  11   7   1       56.66       52.94      2.46 o 
  12   7   1        2.49        1.38      0.63 o 
 -12   8   1       71.57       68.18      2.15 o 
 -11   8   1        6.18        6.09      0.96 o 
 -10   8   1       83.20       79.51      2.84 o 
  -9   8   1        3.19        6.42      0.90 o 
  -8   8   1      159.65      173.27      4.09 o 
  -7   8   1        2.87        2.55      0.85 o 
  -6   8   1       92.58       83.83      3.50 o 
  -5   8   1       98.78      109.01      2.77 o 
  -4   8   1      219.88      196.07      3.68 o 
  -3   8   1       66.00       65.49      2.11 o 
  -2   8   1      897.60      901.70      9.71 o 
  -1   8   1      266.18      262.93      8.74 o 
   0   8   1        0.06        0.88      1.51 o 
   1   8   1      120.27      123.06      4.77 o 
   2   8   1      305.33      277.17      5.28 o 
   3   8   1      226.48      222.12      4.82 o 
   4   8   1       57.37       63.06      2.13 o 
   5   8   1        0.40       -0.26      0.83 o 
   6   8   1      100.56      113.62      3.23 o 
   7   8   1       90.03       85.64      3.14 o 
   8   8   1       49.14       51.40      2.64 o 
   9   8   1      108.77      125.32      3.60 o 
  10   8   1        2.63        1.23      0.84 o 
  11   8   1       16.96       21.44      1.43 o 
  12   8   1        0.04        0.02      0.48 o 
 -11   9   1        2.72        2.40      0.57 o 
 -10   9   1       38.36       37.83      1.95 o 
  -9   9   1       27.49       28.72      1.65 o 
  -8   9   1        2.26        2.20      0.74 o 
  -7   9   1      146.68      162.20      3.69 o 
  -6   9   1      235.59      248.07      5.22 o 
  -5   9   1        6.10        4.91      1.12 o 
  -4   9   1        1.73        2.51      0.99 o 
  -3   9   1     1000.33     1014.14     11.65 o 
  -2   9   1      680.91      643.41      7.18 o 
  -1   9   1       38.56       35.29      1.89 o 
   0   9   1       22.83       23.00      1.52 o 
   1   9   1        8.05        9.78      1.19 o 
   2   9   1       26.29       27.88      3.28 o 
   3   9   1      548.49      532.76      7.32 o 
   4   9   1     1040.53     1001.98     10.26 o 
   5   9   1      283.21      290.32      5.05 o 
   6   9   1       49.79       52.53      2.42 o 
   7   9   1       16.91       16.78      1.31 o 
   8   9   1      275.62      307.24      5.45 o 
   9   9   1       18.13       15.97      1.24 o 
  10   9   1        0.18        0.12      0.59 o 
  11   9   1       10.40        7.97      1.02 o 
 -10  10   1       94.37       77.31      2.35 o 
  -9  10   1        0.10       -0.73      0.73 o 
  -8  10   1        6.92        6.49      1.13 o 
  -7  10   1       99.74      101.74      2.99 o 
  -6  10   1      202.34      206.43      4.73 o 
  -5  10   1       19.96       17.39      1.65 o 
  -4  10   1        0.24        0.90      1.02 o 
  -3  10   1      368.54      369.11      6.32 o 
  -2  10   1       69.82       55.67      2.87 o 
  -1  10   1       99.65      101.01      3.84 o 
   0  10   1       12.52       14.89      1.63 o 
   1  10   1        4.83        5.37      1.18 o 
   2  10   1       56.69       62.03      2.94 o 
   3  10   1        5.07        5.12      1.15 o 
   4  10   1      237.33      230.32      5.49 o 
   5  10   1       21.31       17.29      1.41 o 
   6  10   1       42.81       36.20      1.85 o 
   7  10   1      145.33      153.28      3.54 o 
   8  10   1      103.28      108.61      3.74 o 
   9  10   1        5.07        3.73      0.81 o 
  10  10   1        0.38        0.27      0.51 o 
  -9  11   1       42.11       47.62      3.15 o 
  -8  11   1      138.60      133.28      3.51 o 
  -7  11   1       33.65       29.10      1.51 o 
  -6  11   1       14.37       17.90      1.62 o 
  -5  11   1      266.82      297.51      6.54 o 
  -4  11   1       42.72       47.70      2.86 o 
  -3  11   1      340.25      331.54      9.83 o 
  -2  11   1       16.95       12.94      1.32 o 
  -1  11   1       69.28       68.91      3.03 o 
   0  11   1       31.09       37.79      2.00 o 
   1  11   1       55.16       58.38      2.46 o 
   2  11   1       21.57       19.97      1.35 o 
   3  11   1        0.00        0.50      0.64 o 
   4  11   1      140.40      125.75      3.67 o 
   5  11   1       12.30       12.41      0.98 o 
   6  11   1      242.61      275.22      5.81 o 
   7  11   1        5.00        8.01      0.83 o 
   8  11   1       41.20       32.40      1.54 o 
  -7  12   1        1.21        2.06      0.86 o 
  -6  12   1      173.61      172.22      3.36 o 
  -5  12   1       76.49       78.51      2.42 o 
  -4  12   1       20.77       21.13      1.44 o 
  -3  12   1       11.61        9.20      1.26 o 
  -2  12   1      245.08      259.10      4.31 o 
  -1  12   1        0.71        2.10      0.69 o 
   0  12   1      102.11      106.63      2.89 o 
   1  12   1      139.22      138.66      2.87 o 
   2  12   1        3.76        2.61      0.58 o 
   3  12   1      134.02      130.83      3.70 o 
   4  12   1        2.72        4.25      0.96 o 
   5  12   1        0.31       -0.34      0.82 o 
   6  12   1        9.57        7.36      0.94 o 
  -4  13   1        0.77        0.56      0.49 o 
  -3  13   1       33.82       30.46      1.35 o 
  -2  13   1        3.06        2.52      0.54 o 
  -1  13   1        4.50        1.82      0.44 o 
   0  13   1        6.45        5.11      0.99 o 
   1  13   1        1.81        2.38      1.10 o 
   2  13   1        6.20        4.98      0.94 o 
   3  13   1        0.74        0.58      0.53 o 
 -15   0   2       23.12       15.00      1.17 o 
 -14   0   2       20.24       17.63      1.63 o 
 -13   0   2      653.15      702.10     10.74 o 
 -12   0   2        2.66        2.11      0.80 o 
 -11   0   2      236.47      216.81      6.03 o 
 -10   0   2     1130.70     1180.46     14.61 o 
  -9   0   2       91.26       90.16      7.51 o 
  -8   0   2      858.20      765.00     20.28 o 
  -7   0   2       83.46       65.53      3.21 o 
  -6   0   2     2403.36     2349.48     18.27 o 
  -5   0   2       30.05       30.99      3.76 o 
  -4   0   2      844.06      844.70     18.19 o 
  -3   0   2      714.32      677.46     10.79 o 
  -2   0   2     4178.69     4266.81     20.04 o 
  -1   0   2      453.01      636.70      9.84 o 
   0   0   2     3766.01     3174.88     42.67 o 
   2   0   2    28075.47    30374.87    575.55 o 
   3   0   2      303.83      348.87     11.33 o 
   4   0   2       14.18       11.12      1.47 o 
   5   0   2      270.95      276.12      9.79 o 
   6   0   2       38.70       45.67      3.15 o 
   7   0   2      754.21      784.71     13.66 o 
   8   0   2      558.73      582.63     17.26 o 
   9   0   2       29.96       23.61      2.13 o 
  10   0   2      278.70      281.50      7.19 o 
  11   0   2        1.49        0.35      1.09 o 
  12   0   2      144.72      136.82      8.30 o 
  13   0   2      101.53      127.54      6.97 o 
  14   0   2       11.32       14.78      1.52 o 
 -15   1   2        1.80        0.71      0.46 o 
 -14   1   2       18.18       16.61      1.10 o 
 -13   1   2        0.63       -0.63      0.63 o 
 -12   1   2      394.46      412.81      5.95 o 
 -11   1   2       88.20       80.08      2.76 o 
 -10   1   2      226.23      210.20      3.59 o 
  -9   1   2       64.78       49.13      3.97 o 
  -8   1   2       23.91       24.40      2.06 o 
  -7   1   2       26.50       54.81      2.26 o 
  -6   1   2       23.13       16.89      1.06 o 
  -5   1   2     3617.68     3649.96     22.65 o 
  -4   1   2      827.59      887.96      8.30 o 
  -3   1   2       12.78       14.29      0.64 o 
  -2   1   2     1923.44     1771.78      5.75 o 
  -1   1   2      289.86      282.36      6.02 o 
   0   1   2      767.90      782.31      6.06 o 
   1   1   2     1606.89     1636.32     15.09 o 
   2   1   2     5860.84     5604.60     67.93 o 
   3   1   2     1910.70     1900.50     19.25 o 
   4   1   2       17.75        8.71      0.93 o 
   5   1   2       35.26       42.19      2.01 o 
   6   1   2       13.16       10.97      1.17 o 
   7   1   2      677.82      732.90     10.96 o 
   8   1   2      227.92      263.59      6.87 o 
   9   1   2        3.92        3.66      0.86 o 
  10   1   2       42.82       35.20      1.71 o 
  11   1   2        0.87        1.90      0.67 o 
  12   1   2       44.63       48.59      2.89 o 
  13   1   2       70.49       69.68      3.66 o 
  14   1   2        4.68        1.63      0.56 o 
 -15   2   2       18.00       18.26      1.02 o 
 -14   2   2       53.98       44.31      1.85 o 
 -13   2   2      112.19      131.80      2.80 o 
 -12   2   2       49.62       49.93      1.82 o 
 -11   2   2       97.47      113.01      2.97 o 
 -10   2   2        1.17        2.01      0.76 o 
  -9   2   2     1825.49     1871.25     31.14 o 
  -8   2   2      249.61      272.19      6.79 o 
  -7   2   2      183.45      268.66      5.18 o 
  -6   2   2      164.44      190.17      3.54 o 
  -5   2   2     1704.15     1777.02     26.72 o 
  -4   2   2      430.83      376.15      5.12 o 
  -3   2   2       17.29       25.84      0.95 o 
  -2   2   2     2476.76     2222.39     11.68 o 
  -1   2   2     2644.38     2666.45     14.50 o 
   0   2   2     7872.87     7411.49     50.86 o 
   1   2   2      456.96      386.33      3.00 o 
   2   2   2     2815.38     2633.01     32.85 o 
   3   2   2      602.61      670.62      8.97 o 
   4   2   2      118.84      143.78      4.01 o 
   5   2   2      278.51      269.45      6.59 o 
   6   2   2        0.81        0.68      0.67 o 
   7   2   2       51.87       50.30      2.94 o 
   8   2   2      186.25      195.87      5.35 o 
   9   2   2       78.45       73.76      2.03 o 
  10   2   2       40.69       42.83      2.06 o 
  11   2   2      231.34      232.22      4.61 o 
  12   2   2       96.79       98.68      3.82 o 
  13   2   2       19.41       23.06      1.81 o 
  14   2   2        0.81        1.17      0.50 o 
 -15   3   2        3.78        2.33      0.79 o 
 -14   3   2      162.64      167.89      3.04 o 
 -13   3   2      134.45      122.84      3.16 o 
 -12   3   2      157.53      156.46      4.02 o 
 -11   3   2      412.64      388.20      5.95 o 
 -10   3   2      149.68      146.13      3.40 o 
  -9   3   2       13.35       10.35      1.14 o 
  -8   3   2      452.81      471.13     11.74 o 
  -7   3   2     1397.59     1444.44     21.11 o 
  -6   3   2       66.68       65.86      2.93 o 
  -5   3   2     2524.25     2412.95     13.83 o 
  -4   3   2        6.81        9.20      0.82 o 
  -3   3   2     2140.79     2202.73     14.65 o 
  -2   3   2     6002.81     5992.07     24.30 o 
  -1   3   2       52.18       48.28      1.41 o 
   0   3   2       32.21       30.66      1.33 o 
   1   3   2      343.86      339.42      4.54 o 
   2   3   2      304.10      264.31      3.47 o 
   3   3   2     1241.97     1228.13     27.08 o 
   4   3   2      901.61      862.15     14.77 o 
   5   3   2     1504.16     1471.06     25.15 o 
   6   3   2      609.67      577.87     20.13 o 
   7   3   2      602.24      600.42     14.05 o 
   8   3   2        2.58        2.07      0.74 o 
   9   3   2       96.99      104.62      2.97 o 
  10   3   2      120.02      121.39      3.36 o 
  11   3   2       51.97       61.07      2.30 o 
  12   3   2       22.88       20.73      1.42 o 
  13   3   2        9.67        8.44      0.87 o 
  14   3   2      115.61       92.75      3.45 o 
 -15   4   2        4.10        1.88      0.97 o 
 -14   4   2        4.95        5.83      0.63 o 
 -13   4   2      281.28      282.74      4.59 o 
 -12   4   2       21.99       22.46      1.43 o 
 -11   4   2      104.01       91.57      2.68 o 
 -10   4   2        4.84        3.83      0.82 o 
  -9   4   2       59.22       61.89      1.86 o 
  -8   4   2      336.58      331.09     10.34 o 
  -7   4   2      189.09      169.32      7.07 o 
  -6   4   2        4.26        2.70      0.70 o 
  -5   4   2        1.21        4.23      0.77 o 
  -4   4   2     1799.69     1838.06     12.10 o 
  -3   4   2     2563.60     2645.50     16.81 o 
  -2   4   2      210.99      171.69      4.51 o 
  -1   4   2      361.29      374.25      6.07 o 
   0   4   2     1121.62     1118.47      9.77 o 
   1   4   2     1461.23     1323.83     12.56 o 
   2   4   2      288.71      263.18      3.77 o 
   3   4   2       55.56       54.27      2.84 o 
   4   4   2      303.25      249.67      6.43 o 
   5   4   2     1776.80     1793.05     62.25 o 
   6   4   2       26.31       22.19      3.76 o 
   7   4   2       77.51       83.90      3.60 o 
   8   4   2       36.98       37.40      1.50 o 
   9   4   2       94.74       88.27      2.70 o 
  10   4   2       92.99       90.50      2.38 o 
  11   4   2       19.45       18.42      1.30 o 
  12   4   2        3.72        3.31      0.87 o 
  13   4   2        0.41        0.25      1.15 o 
 -14   5   2        2.93        1.34      0.39 o 
 -13   5   2        1.47       -0.11      0.49 o 
 -12   5   2       60.44       51.06      2.01 o 
 -11   5   2       24.67       24.47      1.35 o 
 -10   5   2        0.19       -0.28      0.60 o 
  -9   5   2      651.43      630.21      5.87 o 
  -8   5   2      330.70      390.87      5.89 o 
  -7   5   2        3.92        3.02      1.23 o 
  -6   5   2     1628.20     1595.47     19.96 o 
  -5   5   2      586.73      550.59      6.82 o 
  -4   5   2     1002.64      987.98     11.49 o 
  -3   5   2     1422.80     1514.91     16.77 o 
  -2   5   2      627.97      667.20     10.44 o 
  -1   5   2      303.17      282.62      6.51 o 
   0   5   2      294.44      282.51      6.46 o 
   1   5   2       73.47       76.22      3.04 o 
   2   5   2       14.82       10.62      1.18 o 
   3   5   2     2353.05     2136.07     35.85 o 
   4   5   2     1177.34     1195.52     34.71 o 
   5   5   2      525.64      543.06     12.03 o 
   6   5   2     1273.04     1282.63     46.08 o 
   7   5   2       49.12       50.31      1.97 o 
   8   5   2      392.05      377.42      5.24 o 
   9   5   2      110.39      114.14      3.30 o 
  10   5   2       87.88       90.15      2.66 o 
  11   5   2       61.43       61.82      2.44 o 
  12   5   2        0.11       -0.19      0.49 o 
  13   5   2        1.10        0.38      0.39 o 
 -14   6   2      130.94      123.74      3.45 o 
 -13   6   2        3.10        2.63      0.66 o 
 -12   6   2       65.32       63.32      2.04 o 
 -11   6   2      134.93      147.03      3.15 o 
 -10   6   2      267.38      266.15      4.19 o 
  -9   6   2      367.38      355.56      5.15 o 
  -8   6   2       36.41       30.68      1.46 o 
  -7   6   2      140.70      159.56      2.99 o 
  -6   6   2       98.31       85.90      6.55 o 
  -5   6   2        0.92        1.15      0.61 o 
  -4   6   2       16.91       25.29      1.79 o 
  -3   6   2      335.97      365.18      7.13 o 
  -2   6   2      363.65      337.34      8.11 o 
  -1   6   2      213.25      274.66      7.50 o 
   0   6   2      930.29      826.20     10.60 o 
   1   6   2      568.05      618.95      9.99 o 
   2   6   2     1924.09     1925.17     78.27 o 
   3   6   2       59.72       75.86      4.79 o 
   4   6   2        0.98        5.44      1.64 o 
   5   6   2      522.43      550.78     10.02 o 
   6   6   2       99.89       98.99      2.90 o 
   7   6   2       56.06       59.41      2.45 o 
   8   6   2      192.19      199.92      4.45 o 
   9   6   2        0.97        1.72      0.88 o 
  10   6   2      173.52      178.67      4.37 o 
  11   6   2        7.76        7.79      0.94 o 
  12   6   2      103.56       92.87      6.06 o 
 -13   7   2       75.97       79.61      5.55 o 
 -12   7   2       14.24        9.68      0.82 o 
 -11   7   2        0.40       -0.42      0.56 o 
 -10   7   2        3.56        6.77      0.96 o 
  -9   7   2        0.20        1.10      0.77 o 
  -8   7   2      737.91      736.13      9.18 o 
  -7   7   2      495.99      488.58      9.10 o 
  -6   7   2      167.53      189.71      3.79 o 
  -5   7   2      153.91      148.90      3.03 o 
  -4   7   2        5.24        5.14      0.96 o 
  -3   7   2       40.94       43.37      3.13 o 
  -2   7   2       22.57       21.46      2.37 o 
  -1   7   2      137.96      131.99      5.66 o 
   0   7   2      378.24      352.48      9.41 o 
   1   7   2        8.00        6.72      1.48 o 
   2   7   2      306.40      307.67     10.82 o 
   3   7   2      147.67      137.45      6.85 o 
   4   7   2       32.73       33.74      2.04 o 
   5   7   2       33.45       34.02      1.67 o 
   6   7   2      216.46      222.26      4.65 o 
   7   7   2       27.58       31.44      1.73 o 
   8   7   2       15.96       16.30      1.40 o 
   9   7   2       13.21       15.56      1.45 o 
  10   7   2      108.74      113.94      3.72 o 
  11   7   2       23.98       15.78      1.48 o 
  12   7   2        0.02       -0.43      0.43 o 
 -12   8   2      309.64      325.88      6.36 o 
 -11   8   2       11.47       10.89      0.94 o 
 -10   8   2       21.82       21.71      1.44 o 
  -9   8   2      560.69      584.18      9.01 o 
  -8   8   2       15.34       10.51      1.42 o 
  -7   8   2       72.10       75.90      3.02 o 
  -6   8   2       29.39       41.52      2.31 o 
  -5   8   2        4.35        1.63      0.91 o 
  -4   8   2        4.49        2.58      0.59 o 
  -3   8   2     2796.16     2847.74     15.03 o 
  -2   8   2       35.50       39.15      1.83 o 
  -1   8   2      265.07      249.31      4.42 o 
   0   8   2      499.10      476.37     11.47 o 
   1   8   2      360.30      353.10      6.97 o 
   2   8   2      406.00      408.79      8.10 o 
   3   8   2      243.14      253.41      6.67 o 
   4   8   2      292.62      296.52      6.08 o 
   5   8   2      594.11      620.83      8.35 o 
   6   8   2       12.20       12.73      1.25 o 
   7   8   2       12.11       12.94      1.24 o 
   8   8   2        0.45        0.39      1.03 o 
   9   8   2       21.02       22.11      1.52 o 
  10   8   2        0.87        1.16      0.83 o 
  11   8   2      166.27      154.83      5.46 o 
 -11   9   2       29.52       28.33      1.49 o 
 -10   9   2       25.00       20.25      1.16 o 
  -9   9   2       10.60       11.47      1.06 o 
  -8   9   2      108.83      115.38      3.07 o 
  -7   9   2        0.07       -0.14      0.87 o 
  -6   9   2      154.18      172.40      5.10 o 
  -5   9   2      361.92      362.36      8.59 o 
  -4   9   2       76.32       70.17      3.89 o 
  -3   9   2      507.68      526.75      8.78 o 
  -2   9   2        1.66        3.68      1.84 o 
  -1   9   2      429.40      424.03      6.71 o 
   0   9   2      374.76      381.77      5.77 o 
   1   9   2       20.91       18.72      1.40 o 
   2   9   2      346.68      341.83      5.41 o 
   3   9   2      293.13      268.57      5.38 o 
   4   9   2        9.64       11.01      1.12 o 
   5   9   2      182.59      197.96      4.71 o 
   6   9   2      391.55      402.90      5.90 o 
   7   9   2       23.12       24.05      1.44 o 
   8   9   2        5.27        8.22      1.37 o 
   9   9   2        9.53       11.39      1.11 o 
  10   9   2       19.47       18.34      1.35 o 
 -10  10   2      159.27      142.29      5.58 o 
  -9  10   2        2.04        0.72      0.43 o 
  -8  10   2       43.50       39.53      2.18 o 
  -7  10   2        0.64       -0.46      0.76 o 
  -6  10   2        2.95        3.89      1.01 o 
  -5  10   2        2.07        3.61      1.01 o 
  -4  10   2      327.35      332.07      6.91 o 
  -3  10   2        0.54        2.25      1.03 o 
  -2  10   2      318.56      325.77      7.09 o 
  -1  10   2        0.96        0.70      0.67 o 
   0  10   2       91.37       75.12      2.57 o 
   1  10   2      453.10      437.35      7.61 o 
   2  10   2       17.94       20.82      1.80 o 
   3  10   2      170.75      154.89      4.43 o 
   4  10   2        2.51        3.34      0.70 o 
   5  10   2       98.40       99.42      2.76 o 
   6  10   2      182.54      183.76      4.30 o 
   7  10   2       28.30       32.05      1.67 o 
   8  10   2        2.03        0.37      0.60 o 
   9  10   2        2.02        2.05      0.74 o 
  -9  11   2        4.34        3.35      0.56 o 
  -8  11   2        7.77        6.70      0.92 o 
  -7  11   2      186.18      209.04      5.14 o 
  -6  11   2       40.72       46.06      2.11 o 
  -5  11   2      151.51      150.01      4.05 o 
  -4  11   2      109.17      116.10      3.80 o 
  -3  11   2        0.25        0.27      0.75 o 
  -2  11   2        1.64        2.26      0.95 o 
  -1  11   2       49.12       44.76      2.80 o 
   0  11   2       37.17       36.36      1.93 o 
   1  11   2        6.20        6.23      0.81 o 
   2  11   2       24.09       20.68      1.59 o 
   3  11   2       71.19       70.33      3.72 o 
   4  11   2       15.57       14.18      1.96 o 
   5  11   2        8.61        7.82      1.12 o 
   6  11   2       57.28       58.31      2.06 o 
   7  11   2       25.61       28.38      1.54 o 
  -7  12   2       27.92       26.39      2.24 o 
  -6  12   2        7.77       10.34      0.77 o 
  -5  12   2        0.87        2.81      0.97 o 
  -4  12   2       23.49       25.18      2.17 o 
  -3  12   2       99.27      113.50      3.15 o 
  -2  12   2       12.18       11.85      1.06 o 
  -1  12   2       41.34       48.52      2.08 o 
   0  12   2       85.13       87.17      3.27 o 
   1  12   2        8.23        7.04      1.16 o 
   2  12   2       25.84       20.33      1.70 o 
   3  12   2        0.93        1.39      0.98 o 
   4  12   2       17.55       12.77      1.46 o 
   5  12   2       25.16       20.89      1.55 o 
  -4  13   2        0.20        0.03      0.47 o 
  -3  13   2       13.23       14.09      1.21 o 
  -2  13   2      139.52      138.50      5.16 o 
  -1  13   2       14.52        8.59      1.05 o 
   0  13   2       34.88       34.56      1.92 o 
   1  13   2        8.74        9.22      1.05 o 
   2  13   2       39.21       32.25      3.64 o 
 -15   1   3      151.44      141.69      3.95 o 
 -14   1   3       20.06       21.82      1.53 o 
 -13   1   3      121.40      121.09      3.35 o 
 -12   1   3       23.60       28.98      1.72 o 
 -11   1   3      185.66      175.05      4.46 o 
 -10   1   3      745.31      755.08      7.31 o 
  -9   1   3     1732.66     1726.81     28.86 o 
  -8   1   3        0.63        2.17      1.19 o 
  -7   1   3     3037.81     3042.06     27.75 o 
  -6   1   3      659.94      697.60     13.73 o 
  -5   1   3     1835.13     1878.13     14.64 o 
  -4   1   3     4235.79     4151.52     30.29 o 
  -3   1   3        7.51       13.61      1.87 o 
  -2   1   3       87.88       81.05      1.75 o 
  -1   1   3     1866.50     1523.13     14.87 o 
   0   1   3     2683.74     2338.83     16.80 o 
   1   1   3     4384.53     4414.75     48.33 o 
   2   1   3       26.28       24.51      1.50 o 
   3   1   3      617.23      664.66      9.09 o 
   4   1   3       12.65        3.58      1.00 o 
   5   1   3      801.86      804.89     13.63 o 
   6   1   3        5.97        6.61      1.19 o 
   7   1   3      274.86      276.69      7.28 o 
   8   1   3      110.42      111.90      2.74 o 
   9   1   3       75.99       73.23      3.17 o 
  10   1   3      564.79      591.91     13.31 o 
  11   1   3        0.01        1.78      0.92 o 
  12   1   3        0.86        0.68      0.59 o 
  13   1   3       13.90       15.16      1.17 o 
 -15   2   3       61.08       62.29      2.97 o 
 -14   2   3        9.91        9.65      1.31 o 
 -13   2   3      170.46      174.04      3.89 o 
 -12   2   3        9.60       11.44      1.36 o 
 -11   2   3       69.01       58.79      2.93 o 
 -10   2   3     3069.07     3026.21     17.48 o 
  -9   2   3       43.47       53.53      2.06 o 
  -8   2   3      994.66     1001.89     11.40 o 
  -7   2   3      235.94      245.63      4.66 o 
  -6   2   3     1871.51     1966.47     25.70 o 
  -5   2   3       14.56        5.07      1.27 o 
  -4   2   3     1034.05     1056.00     11.15 o 
  -3   2   3     1678.17     1533.44      6.88 o 
  -2   2   3      420.34      371.63      3.95 o 
  -1   2   3     2241.08     1949.49     18.72 o 
   0   2   3     1186.85     1062.63     11.26 o 
   1   2   3       20.75       26.53      1.54 o 
   2   2   3      596.04      536.93     15.49 o 
   3   2   3        1.06        3.11      1.03 o 
   4   2   3     1099.37     1079.82     26.17 o 
   5   2   3       15.72       14.46      1.37 o 
   6   2   3       73.67       74.81      3.74 o 
   7   2   3       59.63       54.48      3.87 o 
   8   2   3      552.79      537.74      6.54 o 
   9   2   3       95.62       82.71      2.92 o 
  10   2   3        6.96        2.56      0.96 o 
  11   2   3       99.07      121.67      4.31 o 
  12   2   3        4.89        5.28      0.87 o 
  13   2   3      207.04      212.62      4.32 o 
 -15   3   3       22.32       27.49      1.90 o 
 -14   3   3      108.27       94.47      2.64 o 
 -13   3   3        4.20        1.78      1.08 o 
 -12   3   3       37.18       42.23      2.69 o 
 -11   3   3      136.98      117.59      3.44 o 
 -10   3   3       29.81       34.35      2.34 o 
  -9   3   3       78.72       68.84      2.39 o 
  -8   3   3     1330.19     1314.45     15.73 o 
  -7   3   3      220.86      201.66      5.01 o 
  -6   3   3     1358.40     1421.16     12.23 o 
  -5   3   3     1269.12     1427.14     17.67 o 
  -4   3   3      753.19      851.06     13.02 o 
  -3   3   3      194.76      192.81      3.08 o 
  -2   3   3       52.07       60.05      1.50 o 
  -1   3   3       75.30       79.62      2.07 o 
   0   3   3      998.68      921.78     14.08 o 
   1   3   3     1594.35     1458.52     11.39 o 
   2   3   3      566.25      537.79      9.48 o 
   3   3   3     1090.47     1098.33     51.55 o 
   4   3   3       18.03       16.27      2.39 o 
   5   3   3       93.98       91.41      3.99 o 
   6   3   3      635.18      642.07     13.48 o 
   7   3   3      111.77      114.58      2.92 o 
   8   3   3        0.99        0.79      0.84 o 
   9   3   3      133.56      134.82      3.84 o 
  10   3   3       15.52       14.49      1.23 o 
  11   3   3        0.92        0.88      0.72 o 
  12   3   3        0.02        0.13      0.51 o 
  13   3   3       19.68       12.19      1.03 o 
 -15   4   3       24.91       23.74      1.74 o 
 -14   4   3      100.90       97.78      2.54 o 
 -13   4   3      162.41      175.92      4.08 o 
 -12   4   3       19.24       27.15      1.96 o 
 -11   4   3      679.19      717.60      8.26 o 
 -10   4   3      159.94      164.03      4.01 o 
  -9   4   3      310.91      312.38      5.13 o 
  -8   4   3      128.50      140.50      3.09 o 
  -7   4   3      143.08      136.50      5.26 o 
  -6   4   3      106.74      123.14      5.98 o 
  -5   4   3        0.52        3.42      1.38 o 
  -4   4   3      546.36      561.58      6.52 o 
  -3   4   3      857.70      868.20      7.14 o 
  -2   4   3     1275.49     1296.62      9.87 o 
  -1   4   3       69.23       63.79      1.93 o 
   0   4   3     2304.18     2125.43     16.23 o 
   1   4   3       42.97       32.32      1.74 o 
   2   4   3      394.16      427.45      9.27 o 
   3   4   3     2888.29     2960.03     25.52 o 
   4   4   3        5.97        4.92      2.32 o 
   5   4   3       22.12       22.45      7.37 o 
   6   4   3       31.42       35.98      2.39 o 
   7   4   3       30.73       29.76      1.40 o 
   8   4   3       13.46       13.09      1.04 o 
   9   4   3       44.54       43.51      1.88 o 
  10   4   3      107.77      108.52      2.76 o 
  11   4   3       77.13       81.82      2.57 o 
  12   4   3       53.03       58.14      2.42 o 
  13   4   3       58.85       48.70      2.78 o 
 -14   5   3       21.47       22.29      1.11 o 
 -13   5   3       26.29       33.77      1.71 o 
 -12   5   3       15.80       21.53      1.62 o 
 -11   5   3       62.26       62.06      2.42 o 
 -10   5   3       54.54       53.04      2.14 o 
  -9   5   3       77.31       87.91      2.90 o 
  -8   5   3       15.53       18.14      1.25 o 
  -7   5   3      327.97      317.29      6.18 o 
  -6   5   3      306.65      329.42     13.48 o 
  -5   5   3       16.09       13.21      1.68 o 
  -4   5   3      597.89      516.55      7.76 o 
  -3   5   3       53.10       47.23      2.21 o 
  -2   5   3      303.35      281.86      8.09 o 
  -1   5   3       98.62      119.90      3.87 o 
   0   5   3        5.60        4.94      0.82 o 
   1   5   3      720.10      802.72      8.97 o 
   2   5   3       73.83       69.86      3.40 o 
   3   5   3      145.36      174.27      5.68 o 
   4   5   3      168.25      173.36      7.58 o 
   5   5   3      329.66      314.63     10.67 o 
   6   5   3       16.33       21.01      1.81 o 
   7   5   3      174.80      174.90      3.79 o 
   8   5   3      102.45      107.19      3.24 o 
   9   5   3       28.71       29.58      1.89 o 
  10   5   3       60.18       59.04      2.20 o 
  11   5   3       39.06       33.91      1.46 o 
  12   5   3        6.14        5.38      0.67 o 
 -14   6   3      163.85      177.20      4.13 o 
 -13   6   3        1.81        0.24      0.47 o 
 -12   6   3      147.34      159.75      3.22 o 
 -11   6   3      227.02      256.11      4.53 o 
 -10   6   3      102.75      103.96      3.09 o 
  -9   6   3      179.40      192.02      4.64 o 
  -8   6   3      103.83      110.07      3.33 o 
  -7   6   3      420.74      470.53      5.95 o 
  -6   6   3      905.96      962.38     11.00 o 
  -5   6   3       41.42       44.10      3.17 o 
  -4   6   3       22.10       14.81      2.31 o 
  -3   6   3       60.23       53.83      2.59 o 
  -2   6   3      185.79      176.55      8.02 o 
  -1   6   3      351.74      332.45      7.09 o 
   0   6   3     2294.35     2216.69     18.90 o 
   1   6   3      488.30      514.73     11.50 o 
   2   6   3       57.03       74.97      3.73 o 
   3   6   3      977.99      923.42     15.44 o 
   4   6   3       43.94       35.23      1.92 o 
   5   6   3      126.33      125.77      2.81 o 
   6   6   3        7.33        7.07      1.02 o 
   7   6   3       50.58       50.22      2.13 o 
   8   6   3       28.20       28.54      1.60 o 
   9   6   3      419.51      431.95      6.71 o 
  10   6   3      108.14      108.40      3.45 o 
  11   6   3        2.60        1.91      0.60 o 
  12   6   3        5.35        6.01      0.88 o 
 -13   7   3       34.31       32.65      2.79 o 
 -12   7   3       85.05       95.05      2.94 o 
 -11   7   3       36.24       41.08      1.89 o 
 -10   7   3      139.16      128.34      3.54 o 
  -9   7   3        8.74        4.16      0.67 o 
  -8   7   3      162.71      194.45      4.99 o 
  -7   7   3      241.88      232.26      4.41 o 
  -6   7   3      357.80      350.54      7.55 o 
  -5   7   3     2806.99     2947.03     42.41 o 
  -4   7   3       50.59       52.13      2.13 o 
  -3   7   3      562.48      539.45      7.10 o 
  -2   7   3        9.44       10.25      1.50 o 
  -1   7   3      553.71      546.33     10.67 o 
   0   7   3       93.78       79.15      4.60 o 
   1   7   3      565.84      533.70     12.21 o 
   2   7   3      271.27      264.79      5.50 o 
   3   7   3      512.42      508.13      7.39 o 
   4   7   3      382.67      376.85      6.32 o 
   5   7   3        7.16        6.77      0.87 o 
   6   7   3      606.09      620.09      7.84 o 
   7   7   3        2.31        0.99      0.73 o 
   8   7   3       58.64       65.17      2.69 o 
   9   7   3      223.96      236.30      6.14 o 
  10   7   3       27.13       21.36      2.29 o 
  11   7   3        2.61        2.55      0.57 o 
 -12   8   3        1.97        3.28      0.53 o 
 -11   8   3       85.11       88.05      3.70 o 
 -10   8   3        5.32        5.59      0.96 o 
  -9   8   3       56.78       57.81      2.66 o 
  -8   8   3       73.48       75.34      3.40 o 
  -7   8   3       82.65       87.31      2.98 o 
  -6   8   3        1.14        0.27      0.89 o 
  -5   8   3      166.87      164.15      4.52 o 
  -4   8   3       68.58       70.42      2.80 o 
  -3   8   3      262.34      252.94      5.18 o 
  -2   8   3       53.94       45.87      1.78 o 
  -1   8   3      992.82      997.06      8.17 o 
   0   8   3        2.64        5.10      0.90 o 
   1   8   3       24.83       18.97      1.54 o 
   2   8   3       33.06       32.34      1.81 o 
   3   8   3       34.68       29.53      1.88 o 
   4   8   3       32.47       32.65      2.03 o 
   5   8   3        0.11        1.47      0.77 o 
   6   8   3       20.30       22.24      1.74 o 
   7   8   3        5.35        5.00      1.00 o 
   8   8   3       55.81       65.85      2.81 o 
   9   8   3       10.70       11.43      1.41 o 
  10   8   3        4.01        4.59      0.72 o 
 -11   9   3        2.18        1.59      0.61 o 
 -10   9   3        5.33        6.36      0.81 o 
  -9   9   3       14.07        9.92      0.87 o 
  -8   9   3       68.72       72.49      3.16 o 
  -7   9   3       23.73       25.47      2.38 o 
  -6   9   3       71.64       68.19      3.27 o 
  -5   9   3      223.36      236.14      6.96 o 
  -4   9   3       12.21       12.24      1.56 o 
  -3   9   3        7.19        7.98      1.35 o 
  -2   9   3       68.84       72.78      3.90 o 
  -1   9   3      462.33      465.15      7.22 o 
   0   9   3      119.18      109.62      3.51 o 
   1   9   3       15.93       13.12      1.26 o 
   2   9   3        5.37        3.34      0.96 o 
   3   9   3        1.96        0.59      1.12 o 
   4   9   3      177.98      179.62      5.01 o 
   5   9   3      643.85      656.60      8.26 o 
   6   9   3      364.08      358.88      5.95 o 
   7   9   3        3.43        4.44      0.97 o 
   8   9   3        3.27        1.18      0.76 o 
   9   9   3       62.53       58.03      2.79 o 
 -10  10   3        1.96        1.99      0.79 o 
  -9  10   3       40.21       47.11      2.34 o 
  -8  10   3        1.56        0.54      0.60 o 
  -7  10   3        0.86        0.67      1.35 o 
  -6  10   3      158.53      175.83      7.01 o 
  -5  10   3      267.48      287.44      6.42 o 
  -4  10   3        1.65        3.02      1.24 o 
  -3  10   3       41.61       43.68      3.00 o 
  -2  10   3      337.64      338.51      7.89 o 
  -1  10   3       37.64       35.64      1.98 o 
   0  10   3      270.06      261.99      4.59 o 
   1  10   3        7.83        7.65      1.11 o 
   2  10   3        4.18        6.91      1.29 o 
   3  10   3       40.96       43.81      3.10 o 
   4  10   3       54.03       51.74      2.47 o 
   5  10   3       23.49       23.95      1.53 o 
   6  10   3        7.42        5.02      0.73 o 
   7  10   3        3.49        1.99      0.74 o 
   8  10   3       38.98       37.98      2.20 o 
  -8  11   3       98.12       92.55      2.55 o 
  -7  11   3       87.67       89.22      2.52 o 
  -6  11   3        0.55        1.75      0.78 o 
  -5  11   3       43.99       45.55      2.68 o 
  -4  11   3      280.55      310.45      7.02 o 
  -3  11   3       73.31       74.71      3.26 o 
  -2  11   3      134.83      128.13      4.37 o 
  -1  11   3      152.09      146.38      4.67 o 
   0  11   3       20.81       18.40      1.44 o 
   1  11   3        0.97       -0.10      1.14 o 
   2  11   3       49.96       44.53      2.48 o 
   3  11   3        8.48        7.85      1.22 o 
   4  11   3        4.09        3.93      2.06 o 
   5  11   3       53.31       51.45      3.07 o 
   6  11   3       20.90       21.72      1.27 o 
  -6  12   3       35.69       33.02      1.41 o 
  -5  12   3      177.01      197.22      3.97 o 
  -4  12   3       18.68       17.73      1.41 o 
  -3  12   3       90.62       92.06      3.17 o 
  -2  12   3        0.25        0.58      0.66 o 
  -1  12   3      161.84      168.28      4.11 o 
   0  12   3        6.89        6.15      0.95 o 
   1  12   3       14.24       13.10      0.98 o 
   2  12   3       45.42       45.53      2.06 o 
   3  12   3        7.82        8.33      0.94 o 
   4  12   3       67.85       66.29      3.23 o 
 -15   0   4      228.62      232.50      9.09 o 
 -14   0   4       82.15       75.61      3.75 o 
 -13   0   4       15.22       13.73      1.67 o 
 -12   0   4      922.30      895.13     12.05 o 
 -11   0   4       13.98        9.70      2.36 o 
 -10   0   4       68.82       71.68      2.91 o 
  -9   0   4     1156.20     1079.91     12.71 o 
  -8   0   4       95.71       86.51      4.75 o 
  -7   0   4      558.53      514.86     15.00 o 
  -6   0   4      142.08      118.57      7.15 o 
  -5   0   4      459.14      513.63     14.30 o 
  -4   0   4       15.10        6.57      1.82 o 
  -3   0   4      900.71      767.84     16.58 o 
  -2   0   4      183.11      140.69      6.97 o 
   0   0   4     1003.66      726.44     15.05 o 
   1   0   4     2880.30     2932.89     29.63 o 
   2   0   4     9074.61     9722.77     42.30 o 
   3   0   4     6241.74     7051.91     61.86 o 
   4   0   4      408.23      409.92     10.25 o 
   5   0   4       75.09       65.28      6.45 o 
   6   0   4      151.15      149.14      6.84 o 
   7   0   4      157.31      156.59      5.39 o 
   8   0   4      370.39      392.03     10.35 o 
   9   0   4      491.98      568.80     14.72 o 
  10   0   4       25.15       21.03      2.27 o 
  11   0   4       61.81       67.80      4.04 o 
  12   0   4        0.18        1.69      0.62 o 
  13   0   4       49.23       36.15      2.89 o 
 -15   1   4      107.95       95.94      3.28 o 
 -14   1   4        0.13       -0.31      0.72 o 
 -13   1   4       13.58       11.25      1.15 o 
 -12   1   4       15.61       16.39      1.39 o 
 -11   1   4      494.46      481.41      6.39 o 
 -10   1   4        2.90        1.16      1.25 o 
  -9   1   4      797.69      742.27      8.47 o 
  -8   1   4      148.03      145.65      4.36 o 
  -7   1   4       12.28       13.27      1.83 o 
  -6   1   4       46.12       27.81      2.57 o 
  -5   1   4       47.79       48.42      2.72 o 
  -4   1   4      707.06      710.22      9.93 o 
  -3   1   4      922.50      840.01     12.56 o 
  -2   1   4        5.51        3.83      1.05 o 
  -1   1   4      370.33      296.16      6.16 o 
   0   1   4        0.99        1.71      0.89 o 
   1   1   4     1148.77     1150.62     13.40 o 
   2   1   4      209.43      222.59      4.99 o 
   3   1   4     4967.92     5248.87     29.56 o 
   4   1   4      199.23      203.15      5.07 o 
   5   1   4        1.15        1.52      0.76 o 
   6   1   4        6.72        6.61      1.26 o 
   7   1   4        6.20        7.36      0.84 o 
   8   1   4      111.34      116.26      3.49 o 
   9   1   4       38.16       40.92      2.42 o 
  10   1   4       41.06       34.11      1.71 o 
  11   1   4       17.90       11.50      0.97 o 
  12   1   4        3.64        4.27      0.72 o 
  13   1   4        9.03        7.05      0.95 o 
 -15   2   4       52.70       48.55      2.47 o 
 -14   2   4       31.46       39.04      2.02 o 
 -13   2   4      116.13      122.37      3.67 o 
 -12   2   4      219.49      220.20      4.87 o 
 -11   2   4      230.04      243.69      6.41 o 
 -10   2   4       34.20       30.59      1.80 o 
  -9   2   4      370.51      396.15      7.67 o 
  -8   2   4     1141.24     1137.63     12.58 o 
  -7   2   4      446.86      500.83      9.36 o 
  -6   2   4       72.97      115.66      4.43 o 
  -5   2   4      469.41      458.02      8.49 o 
  -4   2   4     1417.38     1449.18     17.75 o 
  -3   2   4      155.52      181.82      5.10 o 
  -2   2   4     1067.78     1037.86      9.75 o 
  -1   2   4      189.79      163.67      5.63 o 
   0   2   4      785.26      758.41     11.93 o 
   1   2   4     2305.12     2233.55     15.08 o 
   2   2   4       89.99       89.54      3.43 o 
   3   2   4      499.70      565.91     13.50 o 
   4   2   4      240.78      239.59      8.50 o 
   5   2   4        6.68        6.14      1.23 o 
   6   2   4       13.83       10.35      1.15 o 
   7   2   4       21.86       22.72      1.52 o 
   8   2   4       14.81       16.71      1.47 o 
   9   2   4       78.67       81.11      3.00 o 
  10   2   4       23.41       26.64      1.50 o 
  11   2   4       23.91       25.13      1.62 o 
  12   2   4       42.18       39.96      1.45 o 
 -15   3   4      116.30      119.20      3.54 o 
 -14   3   4        0.95        0.52      0.49 o 
 -13   3   4      127.11      127.44      3.60 o 
 -12   3   4       41.50       33.24      2.20 o 
 -11   3   4       56.85       52.74      3.02 o 
 -10   3   4      378.94      362.03      7.06 o 
  -9   3   4      366.79      358.08      5.27 o 
  -8   3   4       10.27        6.05      0.81 o 
  -7   3   4      386.12      380.19      8.54 o 
  -6   3   4     1327.82     1306.87     15.62 o 
  -5   3   4        8.68        5.57      1.12 o 
  -4   3   4      430.14      408.83      6.98 o 
  -3   3   4      468.30      390.47      6.63 o 
  -2   3   4       50.86       61.74      2.29 o 
  -1   3   4     1730.41     1726.67     15.77 o 
   0   3   4       25.75       26.16      1.50 o 
   1   3   4      206.27      218.53      6.03 o 
   2   3   4       19.92       19.52      1.76 o 
   3   3   4      141.35      106.68      6.71 o 
   4   3   4       31.66       39.93      3.76 o 
   5   3   4      920.36      887.23     21.02 o 
   6   3   4      216.18      225.17      3.99 o 
   7   3   4       75.43       75.71      5.16 o 
   8   3   4      459.61      455.73      6.86 o 
   9   3   4        0.24       -0.54      0.58 o 
  10   3   4       12.93        9.77      1.10 o 
  11   3   4       15.70       16.95      1.07 o 
  12   3   4        7.53        7.54      0.56 o 
 -14   4   4       29.81       34.47      1.46 o 
 -13   4   4       52.86       58.50      2.32 o 
 -12   4   4      509.48      504.15      7.54 o 
 -11   4   4        0.44        1.06      0.70 o 
 -10   4   4      153.15      142.35      4.13 o 
  -9   4   4       50.63       37.69      1.95 o 
  -8   4   4       55.61       64.42      2.02 o 
  -7   4   4      373.31      381.10      9.23 o 
  -6   4   4      281.62      286.14      7.69 o 
  -5   4   4        8.18       11.72      1.66 o 
  -4   4   4       91.20       77.32      3.75 o 
  -3   4   4     1322.71     1360.13     16.85 o 
  -2   4   4     1138.34     1124.86     11.58 o 
  -1   4   4       68.98       55.72      1.98 o 
   0   4   4      481.24      459.67      6.89 o 
   1   4   4      749.61      725.21     11.82 o 
   2   4   4      601.03      580.93     19.74 o 
   3   4   4        0.32        1.34      3.92 o 
   4   4   4       50.52       45.06      4.07 o 
   5   4   4       30.84       22.21      1.22 o 
   6   4   4      431.53      435.23      5.70 o 
   7   4   4        1.47        4.06      0.86 o 
   8   4   4        0.25       -0.80      0.80 o 
   9   4   4       26.49       21.69      1.43 o 
  10   4   4       61.45       63.09      2.17 o 
  11   4   4       11.72       11.40      0.83 o 
  12   4   4        3.25        3.20      0.65 o 
 -14   5   4       61.65       54.55      1.58 o 
 -13   5   4        3.13        0.85      0.50 o 
 -12   5   4       19.64       16.52      1.41 o 
 -11   5   4      111.69      125.58      3.27 o 
 -10   5   4      182.45      201.07      4.38 o 
  -9   5   4        3.02        3.48      0.77 o 
  -8   5   4      758.00      734.77      8.36 o 
  -7   5   4      452.02      477.56      5.49 o 
  -6   5   4        0.18       -0.63      0.63 o 
  -5   5   4     1351.44     1277.74     20.20 o 
  -4   5   4        0.57       -0.39      1.65 o 
  -3   5   4     1771.41     1717.02     24.60 o 
  -2   5   4      803.53      805.05     44.42 o 
  -1   5   4      795.44      757.87      9.12 o 
   0   5   4      551.91      538.54     10.68 o 
   1   5   4      273.16      267.10      6.63 o 
   2   5   4      296.07      275.81      8.29 o 
   3   5   4        0.34        5.81      1.67 o 
   4   5   4      644.49      602.79      8.86 o 
   5   5   4       36.99       42.42      1.68 o 
   6   5   4       43.71       41.20      2.27 o 
   7   5   4      405.26      428.35      8.23 o 
   8   5   4        1.65        1.47      0.67 o 
   9   5   4        0.82        0.19      0.67 o 
  10   5   4       16.75       16.00      1.33 o 
  11   5   4       52.11       45.14      1.81 o 
 -13   6   4      231.28      245.73      4.33 o 
 -12   6   4       14.98       17.01      1.53 o 
 -11   6   4       18.75       19.78      1.57 o 
 -10   6   4      169.19      179.76      3.94 o 
  -9   6   4       79.23       80.74      2.54 o 
  -8   6   4      437.02      427.23      7.96 o 
  -7   6   4       27.47       26.33      1.53 o 
  -6   6   4        5.71        3.23      0.75 o 
  -5   6   4      319.21      312.78      4.74 o 
  -4   6   4      193.79      175.92      4.53 o 
  -3   6   4       33.78       34.38      3.57 o 
  -2   6   4      740.17      711.70     49.60 o 
  -1   6   4      118.49      116.23      4.30 o 
   0   6   4       61.66       75.06      3.63 o 
   1   6   4      179.01      155.13      5.50 o 
   2   6   4      157.71      151.50      4.71 o 
   3   6   4      511.33      529.12      9.03 o 
   4   6   4        0.58        0.22      0.61 o 
   5   6   4        3.85        3.69      0.83 o 
   6   6   4       39.17       41.81      2.08 o 
   7   6   4        0.47        1.04      0.68 o 
   8   6   4       29.38       28.04      1.94 o 
   9   6   4       92.80       98.94      3.37 o 
  10   6   4       29.64       37.78      2.05 o 
  11   6   4       52.02       49.28      2.38 o 
 -13   7   4        1.18        1.24      0.44 o 
 -12   7   4       47.90       50.06      1.89 o 
 -11   7   4        9.82       11.16      1.13 o 
 -10   7   4        0.14        1.10      0.64 o 
  -9   7   4       16.47       18.95      1.25 o 
  -8   7   4        9.32       11.77      1.13 o 
  -7   7   4      303.95      289.29      5.62 o 
  -6   7   4      737.57      742.91      9.47 o 
  -5   7   4      391.57      411.75      6.06 o 
  -4   7   4       24.29       24.23      1.44 o 
  -3   7   4        2.26       -0.46      1.37 o 
  -2   7   4      131.02      134.24      3.04 o 
  -1   7   4      107.28       94.61      2.87 o 
   0   7   4      193.88      180.17      3.92 o 
   1   7   4      145.81      154.20      4.07 o 
   2   7   4       22.52       16.96      1.60 o 
   3   7   4      245.78      229.41      5.60 o 
   4   7   4       19.76       17.31      1.52 o 
   5   7   4       79.26       87.33      2.91 o 
   6   7   4       20.39       23.53      1.77 o 
   7   7   4       13.79       12.60      1.28 o 
   8   7   4       18.60       19.14      1.59 o 
   9   7   4        8.60       11.34      1.04 o 
  10   7   4        0.54        1.12      0.50 o 
 -12   8   4       46.74       42.59      2.19 o 
 -11   8   4      432.49      477.20     13.41 o 
 -10   8   4       72.57       78.60      3.09 o 
  -9   8   4        0.51        0.81      0.59 o 
  -8   8   4      485.57      500.55      7.54 o 
  -7   8   4       13.53        9.81      1.13 o 
  -6   8   4       89.07       86.79      3.58 o 
  -5   8   4      138.46      134.67      4.02 o 
  -4   8   4        9.50       10.15      1.32 o 
  -3   8   4      346.54      336.26      6.43 o 
  -2   8   4     2683.25     2640.98     19.24 o 
  -1   8   4      194.55      187.89      5.13 o 
   0   8   4      105.10      111.82      5.52 o 
   1   8   4      501.85      485.67     12.09 o 
   2   8   4      203.10      198.86      7.78 o 
   3   8   4       44.59       48.79      2.43 o 
   4   8   4      167.69      171.96      4.40 o 
   5   8   4      104.05       98.20      3.33 o 
   6   8   4        7.33        8.67      1.16 o 
   7   8   4       30.72       29.80      1.74 o 
   8   8   4        0.26        0.26      0.53 o 
   9   8   4        0.37       -0.56      0.72 o 
 -11   9   4        0.05       -0.44      0.46 o 
 -10   9   4       53.42       55.36      1.96 o 
  -9   9   4       43.26       42.53      2.23 o 
  -8   9   4        5.35        6.27      0.99 o 
  -7   9   4      157.42      169.62      4.96 o 
  -6   9   4       35.00       41.97      2.64 o 
  -5   9   4      342.41      354.38     10.18 o 
  -4   9   4      189.93      183.32      6.05 o 
  -3   9   4        0.09        1.12      0.97 o 
  -2   9   4      210.36      219.79      6.56 o 
  -1   9   4       10.05        8.78      1.51 o 
   0   9   4      355.94      361.48      9.62 o 
   1   9   4      194.74      206.63      7.38 o 
   2   9   4       26.21       19.70      2.04 o 
   3   9   4      171.73      165.24      5.55 o 
   4   9   4      123.52      127.03      4.05 o 
   5   9   4        0.87        0.86      0.75 o 
   6   9   4        4.76        5.82      0.90 o 
   7   9   4      170.02      175.08      3.76 o 
   8   9   4        1.66        0.58      0.54 o 
 -10  10   4       37.16       32.61      2.38 o 
  -9  10   4      154.05      148.96      3.04 o 
  -8  10   4        0.14       -0.65      0.65 o 
  -7  10   4       39.50       38.48      2.50 o 
  -6  10   4        3.19        1.39      0.83 o 
  -5  10   4       38.35       43.89      2.53 o 
  -4  10   4        4.30        6.63      1.53 o 
  -3  10   4      322.95      325.41      7.50 o 
  -2  10   4        8.97        8.14      1.38 o 
  -1  10   4       82.49       81.68      2.52 o 
   0  10   4       11.58       11.31      1.10 o 
   1  10   4       33.04       30.25      2.29 o 
   2  10   4      150.78      149.55      4.34 o 
   3  10   4       10.33        8.00      1.08 o 
   4  10   4       40.48       37.24      1.98 o 
   5  10   4       13.95       10.32      1.08 o 
   6  10   4        0.10       -0.12      0.65 o 
   7  10   4      170.19      158.83     16.88 o 
  -8  11   4       13.50       10.81      0.97 o 
  -7  11   4        0.24        0.27      0.46 o 
  -6  11   4      133.93      157.63      4.15 o 
  -5  11   4       85.00       89.18      4.02 o 
  -4  11   4       23.76       22.07      1.74 o 
  -3  11   4      114.26      124.55      3.31 o 
  -2  11   4        2.70        3.80      0.77 o 
  -1  11   4       41.12       32.14      2.04 o 
   0  11   4       16.28       16.14      1.09 o 
   1  11   4       33.93       32.47      1.69 o 
   2  11   4       10.23       10.17      0.97 o 
   3  11   4       28.72       25.58      1.72 o 
   4  11   4        8.21        7.83      1.22 o 
   5  11   4       24.81       21.54      1.47 o 
  -5  12   4        0.00       -0.30      0.38 o 
  -4  12   4       12.30       10.42      1.14 o 
  -3  12   4       40.44       39.95      1.86 o 
  -2  12   4       51.39       50.41      1.72 o 
  -1  12   4        0.03        1.23      0.53 o 
   0  12   4       38.66       42.03      5.66 o 
   1  12   4       26.54       14.15      2.12 o 
   2  12   4        1.56        0.28      0.51 o 
   3  12   4        5.62        6.28      1.09 o 
 -15   1   5      161.05      160.26      6.24 o 
 -14   1   5      147.30      157.76      4.26 o 
 -13   1   5       28.37       33.35      1.90 o 
 -12   1   5       31.59       29.10      1.86 o 
 -11   1   5        0.58        0.23      0.81 o 
 -10   1   5      268.94      276.82      4.68 o 
  -9   1   5      199.91      212.00      4.08 o 
  -8   1   5     2898.21     2837.78     28.47 o 
  -7   1   5       46.37       51.28      3.86 o 
  -6   1   5     1019.18     1014.20     16.67 o 
  -5   1   5     1345.13     1256.64     18.16 o 
  -4   1   5       89.12      106.41      5.18 o 
  -3   1   5     1801.05     1683.01     20.15 o 
  -2   1   5       79.38       73.22      4.19 o 
  -1   1   5       22.60       23.89      2.43 o 
   0   1   5      115.24      118.26      5.09 o 
   1   1   5      285.39      300.45      7.08 o 
   2   1   5      520.53      621.99     13.08 o 
   3   1   5     1733.05     1830.40     19.33 o 
   4   1   5      331.66      336.68      9.09 o 
   5   1   5       24.87       27.22      1.35 o 
   6   1   5      460.81      476.20      5.92 o 
   7   1   5        7.26        5.09      0.90 o 
   8   1   5       46.45       41.06      2.11 o 
   9   1   5        5.65        9.52      1.04 o 
  10   1   5        6.26        3.35      0.59 o 
  11   1   5       85.45       69.30      2.88 o 
  12   1   5        5.68        4.05      0.97 o 
 -15   2   5       14.45       14.01      1.19 o 
 -14   2   5      132.92      134.95      6.96 o 
 -13   2   5        1.78        2.69      0.86 o 
 -12   2   5      198.09      202.38      5.59 o 
 -11   2   5      121.92      123.39      3.42 o 
 -10   2   5      223.84      206.61      4.51 o 
  -9   2   5     1654.34     1623.75     12.30 o 
  -8   2   5       82.97       75.60      2.34 o 
  -7   2   5      165.43      185.00      7.41 o 
  -6   2   5      792.14      752.65     17.70 o 
  -5   2   5     1093.25     1027.66     16.90 o 
  -4   2   5       18.58       30.94      6.21 o 
  -3   2   5      389.32      436.77     10.61 o 
  -2   2   5     1818.33     1691.14     20.64 o 
  -1   2   5       74.27       64.81      4.04 o 
   0   2   5      725.66      654.67     10.69 o 
   1   2   5       14.37       13.95      2.07 o 
   2   2   5       41.61       36.61      3.42 o 
   3   2   5       78.38       66.71      3.80 o 
   4   2   5       32.92       25.11      1.85 o 
   5   2   5      683.85      693.17      7.77 o 
   6   2   5       69.45       68.85      3.01 o 
   7   2   5        1.18        0.85      0.71 o 
   8   2   5       39.59       43.51      2.12 o 
   9   2   5      168.75      179.45      4.40 o 
  10   2   5        1.01        0.69      0.55 o 
  11   2   5        0.08       -0.49      0.54 o 
 -14   3   5       17.46       22.21      1.63 o 
 -13   3   5      105.62      104.49      3.12 o 
 -12   3   5        4.18        4.50      0.80 o 
 -11   3   5       74.64       76.37      3.51 o 
 -10   3   5      202.02      181.01      4.08 o 
  -9   3   5      106.42       89.25      3.01 o 
  -8   3   5      197.90      178.41      3.43 o 
  -7   3   5      961.32      939.93     14.25 o 
  -6   3   5      226.24      236.67      7.23 o 
  -5   3   5      715.22      750.21     12.65 o 
  -4   3   5     1334.70     1391.98     18.24 o 
  -3   3   5      101.32       94.41      4.33 o 
  -2   3   5       19.11       28.80      2.09 o 
  -1   3   5      156.82      180.87      4.72 o 
   0   3   5        1.00        0.38      0.63 o 
   1   3   5      353.39      311.09     11.17 o 
   2   3   5      175.71      159.82      7.14 o 
   3   3   5        7.32        7.45      1.69 o 
   4   3   5      147.80      151.17      3.37 o 
   5   3   5       79.67       94.57      2.44 o 
   6   3   5       31.04       33.43      1.89 o 
   7   3   5       74.58       75.61      3.07 o 
   8   3   5        9.03        6.83      1.16 o 
   9   3   5        3.25        6.50      1.00 o 
  10   3   5       27.66       31.61      1.62 o 
  11   3   5        2.94        3.58      0.67 o 
 -14   4   5       22.62       18.47      1.07 o 
 -13   4   5      150.15      146.33      3.98 o 
 -12   4   5      351.80      370.91      8.29 o 
 -11   4   5        2.41        4.49      1.04 o 
 -10   4   5      443.94      483.13      6.58 o 
  -9   4   5       87.30       98.38      3.07 o 
  -8   4   5      403.95      386.48      6.15 o 
  -7   4   5        2.43        2.76      0.63 o 
  -6   4   5       60.93       65.96      2.34 o 
  -5   4   5       23.45       25.01      2.55 o 
  -4   4   5      332.97      305.16      8.31 o 
  -3   4   5        1.58        1.31      0.64 o 
  -2   4   5      426.68      423.06      6.97 o 
  -1   4   5      709.56      753.29     15.76 o 
   0   4   5      156.89      163.69      5.38 o 
   1   4   5      310.80      332.47     19.14 o 
   2   4   5      237.63      227.79      8.66 o 
   3   4   5        4.43        2.97      0.81 o 
   4   4   5      230.99      263.05      6.27 o 
   5   4   5      230.22      224.52      5.11 o 
   6   4   5       10.33       11.56      1.04 o 
   7   4   5       42.67       43.95      2.49 o 
   8   4   5        1.31        3.78      0.77 o 
   9   4   5        7.55        4.05      0.80 o 
  10   4   5       22.26       26.71      1.84 o 
  11   4   5       33.67       33.49      1.88 o 
 -14   5   5       15.27       13.98      1.21 o 
 -13   5   5        7.02        7.02      0.79 o 
 -12   5   5       32.45       40.50      1.78 o 
 -11   5   5       26.23       31.57      1.89 o 
 -10   5   5       55.18       52.31      2.35 o 
  -9   5   5       64.18       59.46      2.39 o 
  -8   5   5      114.92      113.74      3.25 o 
  -7   5   5        2.18        2.32      0.65 o 
  -6   5   5       42.11       48.68      2.53 o 
  -5   5   5      436.24      424.34      6.66 o 
  -4   5   5       23.24       19.18      1.32 o 
  -3   5   5      217.73      197.44      6.47 o 
  -2   5   5       15.03       13.10      1.72 o 
  -1   5   5       21.28       20.20      2.08 o 
   0   5   5       12.53       10.91      2.05 o 
   1   5   5        1.55        3.54      0.94 o 
   2   5   5       12.88       20.63      1.45 o 
   3   5   5      237.21      232.46      4.89 o 
   4   5   5       10.72       12.25      1.43 o 
   5   5   5       49.35       47.50      2.60 o 
   6   5   5       27.40       24.86      1.72 o 
   7   5   5        2.11        3.44      0.77 o 
   8   5   5       39.34       35.62      2.47 o 
   9   5   5       31.49       35.47      1.90 o 
  10   5   5       22.33       22.36      1.62 o 
  11   5   5       25.59       16.49      1.74 o 
 -13   6   5      268.66      288.44     12.77 o 
 -12   6   5        0.22        1.03      0.67 o 
 -11   6   5       90.11       86.31      2.86 o 
 -10   6   5      393.74      429.12      6.35 o 
  -9   6   5      111.96      104.39      2.78 o 
  -8   6   5       54.51       69.24      2.56 o 
  -7   6   5       28.88       27.29      1.62 o 
  -6   6   5      120.84      127.65      3.57 o 
  -5   6   5      370.86      365.60      6.00 o 
  -4   6   5      181.30      172.57      3.47 o 
  -3   6   5       28.82       27.57      1.50 o 
  -2   6   5        7.62        8.19      0.88 o 
  -1   6   5      402.49      371.89      5.87 o 
   0   6   5      192.16      191.64      5.27 o 
   1   6   5      229.23      223.34      5.81 o 
   2   6   5      490.41      456.87     11.31 o 
   3   6   5       42.09       52.68      3.31 o 
   4   6   5      111.14      101.46      3.90 o 
   5   6   5        0.58        0.24      0.69 o 
   6   6   5        6.02        3.45      0.70 o 
   7   6   5        2.37        2.63      0.75 o 
   8   6   5        9.78       12.11      1.47 o 
   9   6   5       21.31       20.00      1.34 o 
  10   6   5       66.55       64.69      2.13 o 
 -12   7   5      115.36      115.59      3.18 o 
 -11   7   5       56.39       61.61      2.76 o 
 -10   7   5       83.00       91.60      2.48 o 
  -9   7   5      108.51      103.42      2.83 o 
  -8   7   5       18.65       10.31      1.06 o 
  -7   7   5      619.24      625.67      7.34 o 
  -6   7   5      403.28      388.04      6.40 o 
  -5   7   5       49.35       51.59      2.42 o 
  -4   7   5     1469.29     1530.71     13.49 o 
  -3   7   5        0.85        1.10      0.68 o 
  -2   7   5      115.28      118.12      3.69 o 
  -1   7   5       14.68       14.74      1.35 o 
   0   7   5      252.95      273.79      7.32 o 
   1   7   5      150.00      160.43      6.68 o 
   2   7   5      309.09      310.69      7.69 o 
   3   7   5        0.04        0.35      0.70 o 
   4   7   5       27.03       30.25      1.92 o 
   5   7   5      215.09      220.06      4.39 o 
   6   7   5        1.46        1.31      0.55 o 
   7   7   5      109.94      115.10      3.40 o 
   8   7   5       10.26       11.79      1.28 o 
   9   7   5        2.38        2.64      0.64 o 
 -11   8   5       12.86        8.87      1.44 o 
 -10   8   5      120.52      129.29      3.09 o 
  -9   8   5       18.88       18.66      1.13 o 
  -8   8   5       14.86       13.53      1.10 o 
  -7   8   5      115.48      123.86      3.43 o 
  -6   8   5       15.25       19.13      1.35 o 
  -5   8   5       17.01       15.96      1.33 o 
  -4   8   5      217.62      214.32      4.58 o 
  -3   8   5       27.47       31.29      1.99 o 
  -2   8   5      161.05      158.75      4.24 o 
  -1   8   5      146.93      157.75      4.19 o 
   0   8   5      296.27      320.52      6.64 o 
   1   8   5       28.35       24.52      1.89 o 
   2   8   5        0.04        1.22      1.32 o 
   3   8   5        4.72        4.28      0.94 o 
   4   8   5       13.41       13.93      1.28 o 
   5   8   5       29.61       26.30      1.61 o 
   6   8   5        3.99        4.04      0.77 o 
   7   8   5        0.02        0.30      0.68 o 
   8   8   5        6.35        8.90      0.72 o 
 -10   9   5        6.81        3.27      0.69 o 
  -9   9   5        0.52        0.29      0.62 o 
  -8   9   5       31.35       32.37      1.48 o 
  -7   9   5       33.27       32.61      1.76 o 
  -6   9   5        7.08        7.63      0.87 o 
  -5   9   5      136.83      147.65      4.77 o 
  -4   9   5       80.71       74.41      3.20 o 
  -3   9   5        7.37        8.58      1.40 o 
  -2   9   5       21.47       21.37      1.69 o 
  -1   9   5        9.84       10.25      1.43 o 
   0   9   5       15.05       16.67      1.50 o 
   1   9   5       64.27       61.00      3.33 o 
   2   9   5        2.88        2.57      0.99 o 
   3   9   5       32.98       30.02      2.35 o 
   4   9   5       11.65        9.72      1.44 o 
   5   9   5        6.77        4.93      1.08 o 
   6   9   5      227.38      225.58      5.17 o 
   7   9   5      182.29      178.48     14.80 o 
  -9  10   5       22.07       22.55      3.85 o 
  -8  10   5       53.49       54.66      2.72 o 
  -7  10   5        4.35        2.64      0.71 o 
  -6  10   5       31.55       30.65      1.83 o 
  -5  10   5      160.35      156.15      5.16 o 
  -4  10   5      161.86      154.75     10.74 o 
  -3  10   5       30.56       33.13      2.51 o 
  -2  10   5       24.14       23.63      1.88 o 
  -1  10   5       89.92       92.40      2.42 o 
   0  10   5       25.23       22.64      1.54 o 
   1  10   5      101.70       99.50      3.12 o 
   2  10   5       30.54       28.60      1.72 o 
   3  10   5        0.71        1.10      0.60 o 
   4  10   5       18.28       17.33      1.23 o 
   5  10   5       13.89       10.47      0.79 o 
  -7  11   5      122.01      129.71      3.51 o 
  -6  11   5       14.57       12.22      1.13 o 
  -5  11   5        3.82        4.83      0.83 o 
  -4  11   5       42.43       44.67      2.66 o 
  -3  11   5      179.27      180.46      4.89 o 
  -2  11   5       39.06       38.01      2.28 o 
  -1  11   5       15.46       13.60      1.26 o 
   0  11   5       79.36       69.78      4.15 o 
   1  11   5        1.77        0.82      0.56 o 
   2  11   5        7.21        7.84      0.75 o 
   3  11   5       60.82       52.68      2.68 o 
  -2  12   5       48.92       43.41      3.09 o 
  -1  12   5        0.23        0.95      0.64 o 
 -14   0   6      423.37      464.93     12.09 o 
 -13   0   6      242.06      246.12      6.50 o 
 -12   0   6        0.59        1.20      0.74 o 
 -11   0   6      857.10      871.68     14.59 o 
 -10   0   6        7.99        6.90      1.33 o 
  -9   0   6      154.60      144.99      5.13 o 
  -8   0   6      685.26      687.44     16.55 o 
  -7   0   6      119.50      107.90      5.30 o 
  -6   0   6      342.36      341.36      9.02 o 
  -5   0   6       74.66       70.84      6.78 o 
  -4   0   6        3.01        7.15      2.39 o 
  -3   0   6       39.53       26.59      4.20 o 
  -2   0   6     1099.55     1088.59     25.30 o 
  -1   0   6       68.88       91.03      7.18 o 
   0   0   6      673.84      747.98     19.93 o 
   1   0   6      234.94      225.39     13.25 o 
   2   0   6      686.10      772.99     12.86 o 
   3   0   6     1247.23     1315.22     12.95 o 
   4   0   6      461.46      549.10      8.59 o 
   5   0   6      199.73      196.46      6.66 o 
   6   0   6       76.02       79.09      4.25 o 
   7   0   6       28.04       32.89      2.73 o 
   8   0   6        6.91        2.78      1.04 o 
   9   0   6       15.11       11.44      1.41 o 
  10   0   6      144.62      143.19      4.83 o 
 -14   1   6       74.49       77.55      3.68 o 
 -13   1   6        0.57        1.11      0.81 o 
 -12   1   6        2.32        0.48      1.20 o 
 -11   1   6       58.96       60.82      2.71 o 
 -10   1   6      245.94      243.58      5.12 o 
  -9   1   6        0.53        1.37      0.79 o 
  -8   1   6     1049.58     1055.79     10.68 o 
  -7   1   6        6.82       10.07      1.29 o 
  -6   1   6      280.94      287.54      5.29 o 
  -5   1   6      107.08       97.52      5.65 o 
  -4   1   6       43.40       46.77      3.87 o 
  -3   1   6      214.55      224.87      8.28 o 
  -2   1   6       35.88       25.01      4.27 o 
  -1   1   6        3.48       10.53      1.85 o 
   0   1   6      206.41      178.69      6.99 o 
   1   1   6      169.42      160.94      7.21 o 
   2   1   6      695.65      746.56      8.17 o 
   3   1   6       23.83       29.66      1.51 o 
   4   1   6     1511.48     1631.68     10.48 o 
   5   1   6       19.83       20.62      1.63 o 
   6   1   6        3.41        2.74      0.80 o 
   7   1   6        2.36        3.98      0.83 o 
   8   1   6        1.02        0.41      0.57 o 
   9   1   6        0.73        0.96      0.48 o 
  10   1   6        3.85        3.08      0.51 o 
 -14   2   6       43.61       42.75      2.33 o 
 -13   2   6       49.81       52.37      2.09 o 
 -12   2   6       73.10       81.18      3.24 o 
 -11   2   6      172.34      167.37      5.01 o 
 -10   2   6      349.25      334.59      7.04 o 
  -9   2   6        0.92        2.07      0.84 o 
  -8   2   6      306.87      316.30      6.98 o 
  -7   2   6      102.53      104.85      3.60 o 
  -6   2   6      172.94      180.80      4.13 o 
  -5   2   6        0.00       -1.00      1.00 o 
  -4   2   6      518.07      529.01     13.14 o 
  -3   2   6       66.52       70.49      4.78 o 
  -2   2   6      272.26      312.08      9.85 o 
  -1   2   6       27.03       28.09      3.05 o 
   0   2   6      565.09      545.30      8.96 o 
   1   2   6       23.81       28.94      3.22 o 
   2   2   6      137.44      128.40      3.09 o 
   3   2   6      208.31      216.31      3.66 o 
   4   2   6      129.04      138.92      3.88 o 
   5   2   6      123.54      141.56      3.96 o 
   6   2   6        2.87        5.92      0.94 o 
   7   2   6        7.87        7.41      0.98 o 
   8   2   6        1.42        1.85      0.71 o 
   9   2   6        0.47        1.36      0.61 o 
  10   2   6       13.10       12.01      0.92 o 
 -14   3   6       79.21       84.22      3.02 o 
 -13   3   6        9.32       10.52      1.09 o 
 -12   3   6       24.44       29.08      2.53 o 
 -11   3   6       20.64       15.52      1.14 o 
 -10   3   6      143.27      145.16      3.99 o 
  -9   3   6      154.52      137.55      4.29 o 
  -8   3   6      169.67      176.88      5.77 o 
  -7   3   6      120.69      109.23      3.09 o 
  -6   3   6      114.50      119.00      3.43 o 
  -5   3   6      818.53      802.41      8.68 o 
  -4   3   6        3.15        2.10      1.01 o 
  -3   3   6      316.42      299.23      8.30 o 
  -2   3   6       47.03       45.91      3.33 o 
  -1   3   6        3.00        1.90      1.07 o 
   0   3   6      515.23      526.80      8.84 o 
   1   3   6      107.68      110.61      3.33 o 
   2   3   6        0.42       -0.25      0.81 o 
   3   3   6       51.89       65.20      3.32 o 
   4   3   6      121.11      130.30      4.64 o 
   5   3   6        0.10        0.26      0.81 o 
   6   3   6      127.90      130.37      4.04 o 
   7   3   6       56.82       67.00      2.20 o 
   8   3   6       10.32        8.32      0.98 o 
   9   3   6       47.81       46.44      2.08 o 
  10   3   6       15.67       13.10      1.02 o 
 -14   4   6       10.16       10.11      1.35 o 
 -13   4   6       65.01       78.76      2.51 o 
 -12   4   6       74.07       70.68      2.48 o 
 -11   4   6      300.37      271.91      7.37 o 
 -10   4   6       50.02       41.72      2.23 o 
  -9   4   6       81.91       68.31      2.96 o 
  -8   4   6       61.91       59.59      2.26 o 
  -7   4   6       88.78       92.83      3.00 o 
  -6   4   6      366.62      380.12      5.67 o 
  -5   4   6      190.57      194.47      4.01 o 
  -4   4   6       10.33        8.36      0.97 o 
  -3   4   6      227.73      220.48      5.26 o 
  -2   4   6      728.27      719.02     12.76 o 
  -1   4   6      318.18      322.90     10.29 o 
   0   4   6        4.37        4.57      1.08 o 
   1   4   6      307.75      285.18      8.43 o 
   2   4   6      239.14      234.72      5.51 o 
   3   4   6       66.32       64.60      3.70 o 
   4   4   6       32.88       40.29      2.94 o 
   5   4   6        1.38        2.09      1.20 o 
   6   4   6        0.20        0.71      0.77 o 
   7   4   6      103.92      101.38      2.96 o 
   8   4   6        2.51        2.42      0.96 o 
   9   4   6        2.19        0.73      0.61 o 
  10   4   6        0.21        0.22      0.47 o 
 -13   5   6       52.51       52.17      2.99 o 
 -12   5   6        4.33        7.01      0.81 o 
 -11   5   6       13.38       15.82      1.08 o 
 -10   5   6       59.98       60.34      2.29 o 
  -9   5   6      151.49      148.09      3.55 o 
  -8   5   6        6.44        4.39      0.86 o 
  -7   5   6      670.04      666.35      9.09 o 
  -6   5   6      273.07      268.97      5.01 o 
  -5   5   6        0.56        0.76      1.19 o 
  -4   5   6      758.32      772.96      8.91 o 
  -3   5   6       20.54       25.75      1.88 o 
  -2   5   6      139.65      136.17      3.71 o 
  -1   5   6      763.83      738.32     10.77 o 
   0   5   6      217.24      218.03      6.02 o 
   1   5   6        4.02        5.10      1.32 o 
   2   5   6        5.43        5.37      1.35 o 
   3   5   6      252.39      259.37      7.35 o 
   4   5   6       10.95       11.59      1.26 o 
   5   5   6      147.19      160.85      5.17 o 
   6   5   6        1.05        0.21      0.68 o 
   7   5   6        3.94        1.62      0.98 o 
   8   5   6      130.39      145.95      3.52 o 
   9   5   6        0.01        0.23      0.50 o 
 -12   6   6      184.41      194.86      4.44 o 
 -11   6   6       17.98       19.38      1.07 o 
 -10   6   6       24.81       23.67      1.37 o 
  -9   6   6       30.20       36.89      1.60 o 
  -8   6   6       23.51       24.47      1.52 o 
  -7   6   6      179.62      185.40      4.11 o 
  -6   6   6       26.34       30.13      1.75 o 
  -5   6   6       53.75       58.48      2.61 o 
  -4   6   6       86.99       91.30      3.38 o 
  -3   6   6      240.25      248.38      5.54 o 
  -2   6   6        1.37        0.52      0.82 o 
  -1   6   6      222.69      251.25      5.44 o 
   0   6   6      281.15      275.50      7.51 o 
   1   6   6       28.90       29.61      2.50 o 
   2   6   6        3.16        3.99      1.42 o 
   3   6   6       34.26       32.37      3.36 o 
   4   6   6       62.05       63.12      2.92 o 
   5   6   6        3.58        2.42      0.76 o 
   6   6   6        5.54        7.96      0.87 o 
   7   6   6       10.03       10.61      1.12 o 
   8   6   6       12.51       13.86      1.04 o 
   9   6   6        0.03        0.37      0.42 o 
 -12   7   6        1.77        3.65      0.72 o 
 -11   7   6       34.89       39.95      1.80 o 
 -10   7   6        0.74        0.63      0.48 o 
  -9   7   6        0.31        0.01      0.47 o 
  -8   7   6       11.71       10.88      0.97 o 
  -7   7   6        8.81        7.50      0.92 o 
  -6   7   6       48.63       39.59      1.93 o 
  -5   7   6      285.38      298.99      5.58 o 
  -4   7   6      330.05      341.86      7.28 o 
  -3   7   6       21.79       29.44      1.96 o 
  -2   7   6        2.39        0.28      1.07 o 
  -1   7   6        8.57       11.97      1.29 o 
   0   7   6      201.25      201.37      5.47 o 
   1   7   6        0.25        2.92      1.11 o 
   2   7   6        0.99        1.30      2.12 o 
   3   7   6       33.22       32.35      2.09 o 
   4   7   6       54.70       50.80      2.49 o 
   5   7   6        3.07        3.89      0.71 o 
   6   7   6       40.61       41.03      1.73 o 
   7   7   6        3.47        2.32      0.60 o 
   8   7   6        0.54       -0.16      0.80 o 
 -11   8   6       12.01       11.99      1.51 o 
 -10   8   6      357.40      394.65      7.48 o 
  -9   8   6       40.49       41.09      1.46 o 
  -8   8   6        5.56        7.70      0.72 o 
  -7   8   6      217.65      208.78      4.59 o 
  -6   8   6        9.92       10.56      1.13 o 
  -5   8   6       31.98       31.72      1.84 o 
  -4   8   6      294.32      298.69      6.41 o 
  -3   8   6       58.19       61.49      3.00 o 
  -2   8   6      394.23      424.80      7.49 o 
  -1   8   6      380.73      396.51      7.28 o 
   0   8   6      521.18      541.80      8.29 o 
   1   8   6       16.49       14.94      2.09 o 
   2   8   6      157.56      164.36      4.55 o 
   3   8   6       16.02       13.57      1.46 o 
   4   8   6        1.80        1.46      0.68 o 
   5   8   6       56.22       51.95      1.83 o 
   6   8   6       45.77       42.66      2.84 o 
   7   8   6        0.47        0.12      0.50 o 
  -9   9   6      138.26      146.53      7.35 o 
  -8   9   6       70.72       67.81      2.15 o 
  -7   9   6        3.71        3.70      0.68 o 
  -6   9   6      111.53      119.27      3.89 o 
  -5   9   6       46.09       51.46      2.44 o 
  -4   9   6       98.65      109.89      3.52 o 
  -3   9   6       17.58       15.33      1.65 o 
  -2   9   6        0.02        0.50      0.74 o 
  -1   9   6       37.22       46.29      2.59 o 
   0   9   6       25.77       27.76      1.52 o 
   1   9   6      117.55      131.43      3.27 o 
   2   9   6       33.12       40.62      2.12 o 
   3   9   6       47.03       42.66      1.61 o 
   4   9   6      107.80      106.56      2.81 o 
   5   9   6       36.94       37.54      1.49 o 
   6   9   6        3.49        2.34      0.84 o 
  -7  10   6        4.86        4.56      0.75 o 
  -6  10   6       32.24       35.50      1.96 o 
  -5  10   6        1.58        2.08      1.45 o 
  -4  10   6       13.85       18.87      2.11 o 
  -3  10   6        0.07       -0.74      0.74 o 
  -2  10   6      173.62      183.82      3.39 o 
  -1  10   6        3.76        2.92      0.73 o 
   0  10   6       69.76       74.20      3.59 o 
   1  10   6        3.59        2.52      1.05 o 
   2  10   6       28.12       26.19      1.32 o 
   3  10   6       72.57       69.98      3.90 o 
  -4  11   6       59.26       53.98     12.80 o 
  -3  11   6       12.48       13.72      1.42 o 
  -2  11   6        9.70       12.27      1.37 o 
  -1  11   6        7.15        7.69      1.52 o 
   0  11   6       17.24       14.27      2.28 o 
   1  11   6        7.69        7.52      1.17 o 
 -14   1   7       62.42       65.57      3.60 o 
 -13   1   7       90.76       98.62      3.02 o 
 -12   1   7        5.23        6.19      0.93 o 
 -11   1   7       31.26       31.90      2.26 o 
 -10   1   7       67.75       68.62      3.69 o 
  -9   1   7      141.34      147.76      4.89 o 
  -8   1   7        5.70        8.83      1.41 o 
  -7   1   7     1879.61     2008.00     21.02 o 
  -6   1   7      110.08      109.87      3.71 o 
  -5   1   7      463.25      471.42      7.82 o 
  -4   1   7      238.16      230.96      4.81 o 
  -3   1   7      114.19      117.64      3.36 o 
  -2   1   7      349.06      372.73      7.03 o 
  -1   1   7       19.06       27.71      2.19 o 
   0   1   7       53.14       54.93      2.66 o 
   1   1   7        7.44        7.81      1.14 o 
   2   1   7       27.94       26.15      2.08 o 
   3   1   7       67.84       79.17      3.14 o 
   4   1   7      515.02      544.52      7.99 o 
   5   1   7       10.28       16.51      1.58 o 
   6   1   7       47.63       46.67      2.35 o 
   7   1   7       26.19       32.04      2.32 o 
   8   1   7       14.29       14.55      1.37 o 
   9   1   7        0.18        0.00      0.77 o 
 -13   2   7      211.46      210.64      6.37 o 
 -12   2   7        0.35       -0.24      0.52 o 
 -11   2   7       56.82       55.92      2.27 o 
 -10   2   7      240.77      246.47      7.06 o 
  -9   2   7      245.02      246.24      6.91 o 
  -8   2   7      639.69      652.97     12.41 o 
  -7   2   7       13.64       16.76      1.77 o 
  -6   2   7        5.92        3.72      1.11 o 
  -5   2   7      385.78      403.24      7.48 o 
  -4   2   7      439.82      472.69      7.43 o 
  -3   2   7       27.89       38.37      2.14 o 
  -2   2   7      288.39      323.87      6.13 o 
  -1   2   7      478.74      483.33      7.41 o 
   0   2   7        0.49        1.66      1.39 o 
   1   2   7      281.31      289.25      7.75 o 
   2   2   7        1.53        2.42      0.81 o 
   3   2   7        0.14       -0.50      0.77 o 
   4   2   7        1.53        1.87      0.93 o 
   5   2   7        4.55        7.65      1.43 o 
   6   2   7      111.50      106.86      4.38 o 
   7   2   7        0.07       -0.11      0.70 o 
   8   2   7       12.65       19.68      1.31 o 
   9   2   7        8.66        7.98      0.81 o 
 -13   3   7       16.30       16.01      1.44 o 
 -12   3   7       46.13       43.05      1.71 o 
 -11   3   7        8.47        6.94      1.05 o 
 -10   3   7       90.09       82.69      3.15 o 
  -9   3   7       92.08       85.34      3.50 o 
  -8   3   7      183.04      181.34      5.09 o 
  -7   3   7      158.10      165.38      4.99 o 
  -6   3   7      438.21      458.62      8.12 o 
  -5   3   7       76.88       90.28      3.59 o 
  -4   3   7       20.18       20.61      1.99 o 
  -3   3   7      936.55      984.05     18.41 o 
  -2   3   7        2.15        1.57      0.70 o 
  -1   3   7        1.60        2.13      1.02 o 
   0   3   7       56.31       62.99      3.14 o 
   1   3   7       63.87       65.98      3.20 o 
   2   3   7       65.39       63.24      3.64 o 
   3   3   7       38.71       38.89      2.41 o 
   4   3   7        8.67        5.81      1.29 o 
   5   3   7       37.28       31.54      2.52 o 
   6   3   7       42.61       48.57      2.45 o 
   7   3   7       13.15       13.91      1.20 o 
   8   3   7       17.67       17.96      1.45 o 
   9   3   7        5.03        4.05      0.55 o 
 -13   4   7       13.30       10.88      1.18 o 
 -12   4   7       93.87       80.62      2.14 o 
 -11   4   7      289.40      297.14      5.64 o 
 -10   4   7       34.25       33.48      1.96 o 
  -9   4   7       66.73       69.33      2.98 o 
  -8   4   7       25.19       27.23      1.69 o 
  -7   4   7      140.73      149.37      4.93 o 
  -6   4   7        2.68        4.69      2.03 o 
  -5   4   7        8.38       11.02      1.52 o 
  -4   4   7        8.22       10.97      1.60 o 
  -3   4   7      131.47      145.20      4.96 o 
  -2   4   7      180.77      166.69      4.58 o 
  -1   4   7        0.61       -0.23      2.92 o 
   0   4   7      222.68      217.95      6.85 o 
   1   4   7       88.75      101.61      3.90 o 
   2   4   7       44.01       43.16      2.97 o 
   3   4   7       58.44       69.98      3.69 o 
   4   4   7        0.10       -0.52      0.65 o 
   5   4   7       29.26       25.47      1.85 o 
   6   4   7        7.49        6.72      0.99 o 
   7   4   7       18.45       16.04      1.03 o 
   8   4   7       24.99       24.73      1.50 o 
 -12   5   7        3.69        2.58      0.78 o 
 -11   5   7       18.47       20.19      1.08 o 
 -10   5   7       24.97       27.40      1.47 o 
  -9   5   7       34.96       33.44      1.57 o 
  -8   5   7        6.27        6.48      0.89 o 
  -7   5   7      214.09      201.56      4.38 o 
  -6   5   7        6.75        5.37      0.98 o 
  -5   5   7       10.84        7.77      1.19 o 
  -4   5   7       77.26       89.88      3.09 o 
  -3   5   7        2.03        1.72      0.76 o 
  -2   5   7       56.50       59.09      2.77 o 
  -1   5   7        7.11        7.67      1.35 o 
   0   5   7        3.81        0.61      1.00 o 
   1   5   7        0.21        0.25      0.81 o 
   2   5   7        0.28        1.33      0.89 o 
   3   5   7        0.41        0.25      1.46 o 
   4   5   7       34.83       37.55      2.11 o 
   5   5   7        6.91        6.26      1.10 o 
   6   5   7       12.42        9.48      0.96 o 
   7   5   7        1.03        0.58      0.46 o 
   8   5   7        0.09       -0.30      0.56 o 
 -11   6   7        0.48        0.39      0.44 o 
 -10   6   7       13.11       15.26      1.10 o 
  -9   6   7      296.36      294.11      8.11 o 
  -8   6   7       40.79       35.35      1.75 o 
  -7   6   7        3.15        5.39      0.86 o 
  -6   6   7        6.74        8.21      1.00 o 
  -5   6   7      145.04      159.52      3.99 o 
  -4   6   7      246.00      254.65      5.04 o 
  -3   6   7       54.79       52.81      2.38 o 
  -2   6   7       45.56       57.80      2.42 o 
  -1   6   7       54.05       61.42      3.14 o 
   0   6   7      182.08      199.06      5.40 o 
   1   6   7        4.13        5.39      1.23 o 
   2   6   7        5.51        5.64      1.24 o 
   3   6   7       74.75       73.48      2.94 o 
   4   6   7       22.50       23.20      1.61 o 
   5   6   7       55.07       55.66      1.98 o 
   6   6   7       21.12       20.02      1.06 o 
   7   6   7        2.38        1.83      0.49 o 
 -10   7   7       26.30       29.44      1.14 o 
  -9   7   7       98.49       99.20      3.30 o 
  -8   7   7       81.24       82.24      2.36 o 
  -7   7   7        0.03        1.13      0.66 o 
  -6   7   7      510.62      519.55      6.80 o 
  -5   7   7       38.04       39.95      1.97 o 
  -4   7   7       80.99       83.28      3.10 o 
  -3   7   7      567.76      638.58      8.41 o 
  -2   7   7        8.19        6.69      0.97 o 
  -1   7   7        0.93        1.12      0.79 o 
   0   7   7       23.95       26.70      1.98 o 
   1   7   7       19.72       21.91      1.73 o 
   2   7   7      183.99      193.76      4.09 o 
   3   7   7      106.47      110.32      3.35 o 
   4   7   7        2.23        3.05      0.50 o 
   5   7   7       14.07       13.75      0.91 o 
   6   7   7       31.91       34.99      1.90 o 
  -9   8   7       58.46       60.65      3.55 o 
  -8   8   7        8.00        7.45      0.61 o 
  -7   8   7        0.02        0.30      0.43 o 
  -6   8   7       27.96       31.59      1.49 o 
  -5   8   7        5.57        4.33      0.70 o 
  -4   8   7       31.54       34.60      1.70 o 
  -3   8   7       77.85       86.35      2.84 o 
  -2   8   7       18.31       17.39      1.57 o 
  -1   8   7       42.52       45.04      2.32 o 
   0   8   7      112.14      121.79      3.55 o 
   1   8   7       44.64       49.27      2.31 o 
   2   8   7        8.73        7.11      0.95 o 
   3   8   7        8.87        6.40      0.79 o 
   4   8   7        4.16        5.43      0.83 o 
   5   8   7        5.71        6.13      0.92 o 
  -7   9   7       18.16       17.37      1.19 o 
  -6   9   7       14.06       12.05      0.89 o 
  -5   9   7        0.57        0.53      0.64 o 
  -4   9   7       11.41       10.55      0.97 o 
  -3   9   7      116.62      122.78      3.23 o 
  -2   9   7        0.40       -0.63      0.63 o 
  -1   9   7        0.24        0.32      0.54 o 
   0   9   7       32.97       35.44      1.58 o 
   1   9   7        6.30        5.82      0.67 o 
   2   9   7        2.61        1.18      0.83 o 
   3   9   7        4.21        2.36      0.58 o 
  -5  10   7       65.97       57.02      8.97 o 
  -4  10   7       31.06       30.05      1.44 o 
  -3  10   7       13.08       12.86      0.86 o 
  -2  10   7       55.18       52.74      2.00 o 
  -1  10   7        9.76        7.55      0.74 o 
   0  10   7       22.51       22.74      1.57 o 
   1  10   7        2.72        1.88      0.80 o 
 -13   0   8      336.49      368.65      8.31 o 
 -12   0   8      358.36      284.01      7.66 o 
 -11   0   8        8.61       11.62      2.72 o 
 -10   0   8      532.32      562.30     19.21 o 
  -9   0   8       42.02       46.45      6.28 o 
  -8   0   8      113.63      130.66     10.66 o 
  -7   0   8        2.08        6.28      3.04 o 
  -6   0   8       92.47      104.59      6.04 o 
  -5   0   8      272.39      296.59     11.63 o 
  -4   0   8       80.80       99.11      5.91 o 
  -3   0   8        1.88        2.62      1.18 o 
  -2   0   8        7.99        9.67      2.94 o 
  -1   0   8      411.12      425.10     15.63 o 
   0   0   8        8.52       15.39      3.36 o 
   1   0   8       51.20       49.46      5.64 o 
   2   0   8      177.02      181.89      7.36 o 
   3   0   8      104.38      110.30      5.56 o 
   4   0   8       34.32       33.37      2.93 o 
   5   0   8      134.58      143.10      8.36 o 
   6   0   8        0.81        1.65      1.33 o 
   7   0   8       29.71       25.11      2.73 o 
 -13   1   8       29.36       27.19      2.33 o 
 -12   1   8        3.60        2.35      0.90 o 
 -11   1   8        1.76        1.13      1.02 o 
 -10   1   8       27.17       26.04      2.58 o 
  -9   1   8       59.46       62.31      3.19 o 
  -8   1   8       32.90       34.79      2.59 o 
  -7   1   8      598.24      614.66      9.07 o 
  -6   1   8      105.28      119.44      3.65 o 
  -5   1   8      102.54      115.88      3.62 o 
  -4   1   8        9.78       12.34      1.41 o 
  -3   1   8       18.90       26.22      2.51 o 
  -2   1   8       73.55       76.30      3.97 o 
  -1   1   8        4.16        6.35      1.18 o 
   0   1   8        6.45        6.46      1.30 o 
   1   1   8       94.95       90.71      4.33 o 
   2   1   8       50.25       57.81      3.44 o 
   3   1   8       48.74       37.90      2.32 o 
   4   1   8      117.65      121.48      3.88 o 
   5   1   8      215.52      204.95      5.63 o 
   6   1   8       59.66       55.33      3.29 o 
   7   1   8        0.55        0.72      0.65 o 
 -12   2   8       34.51       28.83      1.97 o 
 -11   2   8       26.87       21.91      1.84 o 
 -10   2   8       57.49       65.10      3.00 o 
  -9   2   8      151.61      144.38      4.77 o 
  -8   2   8       28.65       30.24      2.38 o 
  -7   2   8      161.18      183.31      4.98 o 
  -6   2   8        4.07        4.95      1.10 o 
  -5   2   8       19.15       16.30      1.55 o 
  -4   2   8       16.24       14.81      1.73 o 
  -3   2   8       58.04       58.29      3.73 o 
  -2   2   8       39.72       40.53      2.60 o 
  -1   2   8       83.32       79.43      4.15 o 
   0   2   8        6.94        6.59      1.33 o 
   1   2   8       71.91       67.23      3.69 o 
   2   2   8       45.56       49.41      2.62 o 
   3   2   8        1.52        1.41      0.74 o 
   4   2   8        1.70        1.85      0.93 o 
   5   2   8      115.45      103.61      3.19 o 
   6   2   8       35.70       31.44      1.66 o 
   7   2   8        0.13        0.62      1.01 o 
 -12   3   8       28.51       35.08      1.93 o 
 -11   3   8        0.31        0.00      0.55 o 
 -10   3   8        6.71        8.13      1.14 o 
  -9   3   8      132.27      133.80      3.95 o 
  -8   3   8       73.91       67.73      2.89 o 
  -7   3   8       96.58      102.13      3.68 o 
  -6   3   8        1.18        1.57      0.73 o 
  -5   3   8      160.08      167.82      4.65 o 
  -4   3   8      201.62      209.18      6.16 o 
  -3   3   8       24.89       24.38      2.12 o 
  -2   3   8      121.91      124.03      5.29 o 
  -1   3   8       12.84       16.67      2.09 o 
   0   3   8        3.72        7.69      1.51 o 
   1   3   8       70.65       73.56      3.77 o 
   2   3   8        1.27        1.63      0.91 o 
   3   3   8       33.21       38.61      2.13 o 
   4   3   8        0.03       -0.72      0.83 o 
   5   3   8       65.82       72.94      2.64 o 
   6   3   8       17.97       18.79      1.40 o 
   7   3   8        0.20       -0.16      0.59 o 
 -11   4   8       59.05       46.15      1.57 o 
 -10   4   8      114.97      109.42      3.89 o 
  -9   4   8       38.94       32.07      2.09 o 
  -8   4   8       10.07        8.82      1.17 o 
  -7   4   8       15.11       11.90      1.29 o 
  -6   4   8      119.51      129.36      4.01 o 
  -5   4   8      237.10      242.38      5.66 o 
  -4   4   8       49.70       50.31      2.89 o 
  -3   4   8       28.11       29.59      1.96 o 
  -2   4   8      130.94      138.10      4.68 o 
  -1   4   8      247.45      272.70      6.42 o 
   0   4   8       31.56       36.94      2.35 o 
   1   4   8       22.45       23.60      1.80 o 
   2   4   8       80.62       85.63      3.69 o 
   3   4   8       43.87       48.60      3.48 o 
   4   4   8        1.73        1.52      0.91 o 
   5   4   8        9.42        9.82      0.94 o 
   6   4   8        2.04        0.91      0.51 o 
 -11   5   8        6.92        8.07      0.84 o 
 -10   5   8       32.41       34.00      1.69 o 
  -9   5   8       55.39       55.87      2.47 o 
  -8   5   8       81.42       85.76      2.86 o 
  -7   5   8        7.33        6.07      0.98 o 
  -6   5   8      162.75      167.54      4.44 o 
  -5   5   8      316.82      345.23      8.41 o 
  -4   5   8       32.00       36.94      2.42 o 
  -3   5   8      280.16      299.01      5.12 o 
  -2   5   8        0.47        4.36      0.90 o 
  -1   5   8        4.27        4.30      1.29 o 
   0   5   8      203.09      204.36      5.18 o 
   1   5   8       55.40       61.78      2.73 o 
   2   5   8        6.18        6.11      1.11 o 
   3   5   8        5.80        8.06      1.50 o 
   4   5   8       21.50       24.17      1.70 o 
   5   5   8        2.32        1.70      0.52 o 
   6   5   8       60.91       62.27      2.01 o 
 -10   6   8       16.07       12.78      1.82 o 
  -9   6   8        9.21        8.19      0.75 o 
  -8   6   8       15.13       19.85      1.28 o 
  -7   6   8        2.18        1.17      0.66 o 
  -6   6   8       36.92       42.17      2.12 o 
  -5   6   8        4.70        6.99      1.15 o 
  -4   6   8        4.37        4.95      0.92 o 
  -3   6   8        0.27        0.95      0.56 o 
  -2   6   8      130.53      132.59      3.66 o 
  -1   6   8        0.57       -0.18      0.75 o 
   0   6   8       81.02       88.15      3.18 o 
   1   6   8      118.01      124.46      3.47 o 
   2   6   8        1.26        0.89      0.59 o 
   3   6   8        0.79        0.19      0.75 o 
   4   6   8        4.03        3.62      0.53 o 
   5   6   8       23.30       19.80      1.20 o 
  -9   7   8        0.14        0.56      0.64 o 
  -8   7   8       11.98       13.42      1.14 o 
  -7   7   8       11.41       10.76      1.06 o 
  -6   7   8        8.83       10.94      1.15 o 
  -5   7   8       20.93       21.45      1.54 o 
  -4   7   8       24.70       26.32      1.53 o 
  -3   7   8       94.78       93.46      2.73 o 
  -2   7   8       39.29       47.53      2.31 o 
  -1   7   8       13.21       10.20      1.03 o 
   0   7   8        1.50        1.17      0.64 o 
   1   7   8       69.89       72.37      2.36 o 
   2   7   8       13.82       14.29      1.14 o 
   3   7   8        3.77        3.43      0.58 o 
   4   7   8        7.62        5.47      0.68 o 
  -7   8   8        4.14        3.22      0.57 o 
  -6   8   8      122.35      127.72      3.93 o 
  -5   8   8        7.80        7.23      0.88 o 
  -4   8   8       16.13       18.38      1.48 o 
  -3   8   8       86.85       83.72      2.57 o 
  -2   8   8      181.80      195.49      3.83 o 
  -1   8   8      125.36      114.64      2.80 o 
   0   8   8       11.97       12.14      0.89 o 
   1   8   8      122.21      127.76      2.93 o 
   2   8   8       21.96       20.22      1.17 o 
  -4   9   8       19.26       12.70      2.64 o 
  -3   9   8        4.43        4.15      1.04 o 
  -2   9   8        8.06        5.94      1.20 o 
  -1   9   8        2.01        1.48      0.53 o 
 -11   1   9        1.16        1.49      1.06 o 
 -10   1   9       18.68       16.77      1.54 o 
  -9   1   9       88.77       88.15      4.87 o 
  -8   1   9       45.19       43.99      3.74 o 
  -7   1   9       28.91       26.58      2.28 o 
  -6   1   9      401.75      400.55      7.19 o 
  -5   1   9      131.01      119.65      4.08 o 
  -4   1   9      133.67      140.69      5.15 o 
  -3   1   9       49.02       39.61      3.67 o 
  -2   1   9        7.58        3.80      1.09 o 
  -1   1   9      102.18      105.45      4.26 o 
   0   1   9        2.19        1.93      0.69 o 
   1   1   9       16.02       21.11      1.47 o 
   2   1   9       14.97       13.73      1.18 o 
   3   1   9       17.71       21.27      1.28 o 
   4   1   9        5.77        6.43      0.75 o 
   5   1   9       71.14       62.54      2.23 o 
 -11   2   9        0.03        0.67      0.48 o 
 -10   2   9       17.90       17.12      1.77 o 
  -9   2   9       85.48       80.92      3.24 o 
  -8   2   9       88.41       83.10      3.59 o 
  -7   2   9      164.11      164.11      4.41 o 
  -6   2   9        0.02       -0.79      0.89 o 
  -5   2   9        1.34        2.07      0.69 o 
  -4   2   9       93.78       99.25      3.67 o 
  -3   2   9      118.53      125.63      4.30 o 
  -2   2   9        3.08        1.46      0.99 o 
  -1   2   9        3.61        2.57      2.58 o 
   0   2   9      204.80      217.00      7.33 o 
   1   2   9        0.26        0.61      0.70 o 
   2   2   9       48.57       48.81      2.03 o 
   3   2   9       10.70       13.30      1.20 o 
   4   2   9       12.83       13.82      1.02 o 
   5   2   9        1.53       -0.05      0.47 o 
 -10   3   9       43.35       37.34      2.32 o 
  -9   3   9       70.19       65.85      2.70 o 
  -8   3   9       11.61       10.17      1.05 o 
  -7   3   9      141.91      146.60      4.04 o 
  -6   3   9       82.93       85.84      3.27 o 
  -5   3   9      144.74      147.15      4.68 o 
  -4   3   9        8.39        6.80      0.99 o 
  -3   3   9        8.97       10.03      1.11 o 
  -2   3   9      195.82      191.92      5.60 o 
  -1   3   9        8.83        7.20      1.36 o 
   0   3   9       17.94       20.89      1.91 o 
   1   3   9       34.61       33.70      1.88 o 
   2   3   9       11.66       11.18      1.11 o 
   3   3   9        3.39        2.83      0.64 o 
   4   3   9       17.36       16.29      1.45 o 
   5   3   9        3.95        2.49      0.83 o 
 -10   4   9      148.93      131.65     11.65 o 
  -9   4   9       18.83       18.96      1.41 o 
  -8   4   9       37.06       38.10      1.77 o 
  -7   4   9        2.29        1.88      0.71 o 
  -6   4   9        9.44        6.34      1.01 o 
  -5   4   9       13.71       17.77      1.33 o 
  -4   4   9       23.31       25.79      1.91 o 
  -3   4   9        8.25        5.19      0.94 o 
  -2   4   9       65.00       69.52      3.27 o 
  -1   4   9       43.19       40.84      2.51 o 
   0   4   9       14.55       19.14      1.74 o 
   1   4   9        9.61       10.73      1.24 o 
   2   4   9        1.73        2.59      0.77 o 
   3   4   9       40.28       41.62      1.94 o 
   4   4   9        0.15        0.07      0.32 o 
  -9   5   9       39.47       40.90      2.02 o 
  -8   5   9       27.90       25.36      1.60 o 
  -7   5   9        2.43        0.64      0.53 o 
  -6   5   9      110.17      107.80      3.19 o 
  -5   5   9        1.41        0.87      0.60 o 
  -4   5   9        0.16        0.63      0.47 o 
  -3   5   9        8.27        8.22      1.04 o 
  -2   5   9        3.69        3.60      0.83 o 
  -1   5   9        3.32        3.05      0.81 o 
   0   5   9        0.20       -0.26      0.62 o 
   1   5   9        1.14        1.27      0.89 o 
   2   5   9        1.31        2.00      0.63 o 
   3   5   9        2.27        3.18      0.51 o 
  -8   6   9      175.32      172.35      4.34 o 
  -7   6   9       26.45       29.73      1.35 o 
  -6   6   9        0.25        0.87      0.49 o 
  -5   6   9        3.83        3.65      0.67 o 
  -4   6   9      123.56      128.72      3.38 o 
  -3   6   9       73.87       64.08      3.12 o 
  -2   6   9        4.27        2.99      0.78 o 
  -1   6   9       22.31       23.42      1.87 o 
   0   6   9        4.24        4.66      0.56 o 
   1   6   9        6.97        7.17      0.82 o 
   2   6   9        0.55        0.55      0.53 o 
  -6   7   9       23.53       20.36      1.37 o 
  -5   7   9      201.90      199.07      4.58 o 
  -4   7   9        0.43        0.61      0.71 o 
  -3   7   9       56.54       53.90      2.53 o 
  -2   7   9       62.09       57.19      2.48 o 
  -1   7   9        7.97        8.03      1.02 o 
   0   7   9        5.83        6.14      0.86 o 
  -9   0  10      116.66       90.61      4.18 o 
  -8   0  10       64.41       56.97      4.03 o 
  -7   0  10        8.44        4.08      1.38 o 
  -6   0  10       43.48       34.68      2.22 o 
  -5   0  10      181.85      188.56      7.91 o 
  -4   0  10       65.23       67.18      5.11 o 
  -3   0  10        4.62        2.53      1.49 o 
  -2   0  10       40.68       47.98      2.99 o 
  -1   0  10       38.41       37.39      3.76 o 
   0   0  10       83.44       86.47      5.34 o 
   1   0  10        1.65        4.52      1.37 o 
   2   0  10        0.54        1.28      0.67 o 
  -9   1  10        4.78        2.61      0.66 o 
  -8   1  10       18.19       16.26      1.55 o 
  -7   1  10       44.12       37.64      2.82 o 
  -6   1  10       92.38       76.11      2.25 o 
  -5   1  10      106.72      101.39      3.18 o 
  -4   1  10       14.62       13.56      1.73 o 
  -3   1  10        2.29        4.32      1.18 o 
  -2   1  10        7.14        8.08      1.06 o 
  -1   1  10        9.33        7.56      1.04 o 
   0   1  10        0.06       -0.39      0.75 o 
   1   1  10       29.27       32.57      1.68 o 
   2   1  10       28.02       21.29      2.59 o 
  -8   2  10       43.27       39.92      4.85 o 
  -7   2  10       11.78       10.80      0.98 o 
  -6   2  10       36.62       34.50      1.80 o 
  -5   2  10        0.02       -0.52      0.52 o 
  -4   2  10        0.11       -0.08      0.81 o 
  -3   2  10        2.10        1.29      0.88 o 
  -2   2  10       40.36       39.91      2.03 o 
  -1   2  10        5.59        5.41      0.86 o 
   0   2  10        3.69        2.26      0.65 o 
   1   2  10        2.90       -0.17      0.49 o 
   2   2  10        0.29        0.22      0.39 o 
  -8   3  10       31.38       23.90      2.29 o 
  -7   3  10       51.91       40.66      3.67 o 
  -6   3  10       24.91       24.81      1.21 o 
  -5   3  10        0.31       -0.45      0.45 o 
  -4   3  10       11.99        8.94      1.02 o 
  -3   3  10       96.46       95.35      3.08 o 
  -2   3  10       15.13       11.24      1.12 o 
  -1   3  10        0.04        0.46      0.46 o 
   0   3  10       39.71       35.95      1.45 o 
   1   3  10       17.42       18.81      1.42 o 
  -6   4  10        1.62       -0.39      0.90 o 
  -5   4  10       49.81       47.35      2.53 o 
  -4   4  10       62.99       54.80      3.33 o 
  -3   4  10        2.30        0.55      0.80 o 
  -2   4  10       12.45       12.63      1.29 o 
  -1   4  10       41.99       38.01      1.72 o 
   0   4  10       56.91       50.20      1.77 o 
  -5   5  10       43.31       36.39      2.48 o 
  -4   5  10       72.17       64.79      2.45 o 
  -3   5  10        2.34        2.40      0.65 o 
  -2   5  10       58.78       49.00      2.20 o 
                                                 
